# Supplementary material for: Widely targeted metabolomic and transcriptomic analyses of the effects of blue polarized light and ordinary light on Dendrobium officinale
Source: Front Plant Sci. 2026 Feb 24;17:1717555. doi: 10.3389/fpls.2026.1717555 (PMC12971688; doi:10.3389/fpls.2026.1717555)
Supplement: Supplementary file 1 [file DataSheet1.zip]

Archive with 10 entries (9 files):
- Supplemental information/
- Supplemental information/Figure S1.pdf
- Supplemental information/Table S1.xlsx
- Supplemental information/Table S2.xlsx
- Supplemental information/Table S3.xlsx
- Supplemental information/Table S4.xlsx
- Supplemental information/Table S5.xlsx
- Supplemental information/Table S6.xlsx
- Supplemental information/Table S7.xlsx
- Supplemental information/Table S8.xlsx
