# Supplementary material for: Widely targeted metabolomic and transcriptomic analyses of the effects of blue polarized light and ordinary light on Dendrobium officinale
Source: Front Plant Sci. 2026 Feb 24;17:1717555. doi: 10.3389/fpls.2026.1717555 (PMC12971688; doi:10.3389/fpls.2026.1717555)
Supplement: Supplementary file 1 [file DataSheet1.zip › Supplemental information/Table S1.xlsx]

## Sheet: Sheet1
Table S1. Primers information used for real-time PCR analysis of D. officinale genes
Gene name	Primer sequences（5’→3’）	Size（bp）	TM（°C）
4CL-F	AACTCATCATCACCCACTCCAT	135	60
4CL-R	GCAAGTTCAGACTCGTTGGC
F5H-F	AGGAAACTGGAGGAAATGCC	195	60
F5H-R	GATTCGTGGACTTTGCGTGT
CHS-F	CCTCTTAGCCACGCTCCATA	119	60
CHS-R	GGCACCCAGAAGATTGAGTTC
F3H-F	CCTGCTTCAAGACCAAGTCG	124	60
F3H-R	TGCTCAAGTAATGACCGTGGT
CYP75B1-F	GCACAGTAGAATGGGCTTTGG	157	60
CYP75B1-R	GAAGGTCTCTTTGACAACGGC
DFR-F	CCACAATCTATGGCTTAGCAGA	171	60
DFR-R	GCATCATCAAACATCTCCTCC
PGT1-F	CCTGATTCTCCATCTTCCCA	111	60
PGT1-R	AGGCATTGACAAGGGTGGTA
ANS-F	AGAGCCTGCGGACTACATTG	152	60
ANS-R	TGGAGGAGGAGGTCGTCTTT
I2’H-F	TCAAAGGAATCGTGGTGGTC	149	60
I2’H-R	TAAGGCGGTTATTGCCGATA
actin-F	AGCCATACTGTCCCAATCTACG	114	60
actin-R	AGCCACGCTCGGTAAGAATC
