# Supplementary material for: Widely targeted metabolomic and transcriptomic analyses of the effects of blue polarized light and ordinary light on Dendrobium officinale
Source: Front Plant Sci. 2026 Feb 24;17:1717555. doi: 10.3389/fpls.2026.1717555 (PMC12971688; doi:10.3389/fpls.2026.1717555)
Supplement: Supplementary file 1 [file DataSheet1.zip › Supplemental information/Table S2.xlsx]

## Sheet: Sheet1
Table S2. Phenotype of D. officinale before different light treatments
Pre treatment	Plant height (mm)	Stem diameter (mm)	Leaf area (mm2)	Number of leaves
W	20.12c	1.83a	18.15b	3
B	20.21a	1.72b	18.18b	3
BP	20.16b	1.73b	18.26a	3
Note: Different small letters indicates significant difference at 0.05 level
