# Supplementary material for: Widely targeted metabolomic and transcriptomic analyses of the effects of blue polarized light and ordinary light on Dendrobium officinale
Source: Front Plant Sci. 2026 Feb 24;17:1717555. doi: 10.3389/fpls.2026.1717555 (PMC12971688; doi:10.3389/fpls.2026.1717555)
Supplement: Supplementary file 1 [file DataSheet1.zip › Supplemental information/Table S3.xlsx]

## Sheet: Sheet1
Table S3. Phenotype of D. officinale after different light treatments
Pre treatment	Plant height (mm)	Stem diameter (mm)	Leaf area (mm2)	Number of leaves
W	26.12c	4.62a	76.91a	5
B	43.23b	4.01b	75.04b	5
BP	43.62a	4.05b	69.79c	5
Note: Different small letters indicates significant difference at 0.05 level
