# Supplementary material for: Widely targeted metabolomic and transcriptomic analyses of the effects of blue polarized light and ordinary light on Dendrobium officinale
Source: Front Plant Sci. 2026 Feb 24;17:1717555. doi: 10.3389/fpls.2026.1717555 (PMC12971688; doi:10.3389/fpls.2026.1717555)
Supplement: Supplementary file 1 [file DataSheet1.zip › Supplemental information/Table S4.xlsx]

## Sheet: Sheet1
Table S4. mRNA results from nine D. officinale libraries
Samples	Total reads	Total mapped reads (%)	Uniquely mapped reads (%)	Q30 (%)	GC content (%)
W1	47995074	0.9228	0.8947	0.979	0.455
W2	45485844	0.9257	0.8977	0.9753	0.4637
W3	44861440	0.9201	0.8916	0.9787	0.4569
B1	50892606	0.918	0.8894	0.9761	0.4577
B2	50025386	0.9243	0.8973	0.9732	0.4627
B3	40062924	0.9124	0.874	0.9749	0.4567
BP1	46377108	0.9225	0.8918	0.9787	0.4579
BP2	45815058	0.9261	0.898	0.9745	0.4622
BP3	43484668	0.9195	0.8923	0.9777	0.4574
