# Supplementary material for: Widely targeted metabolomic and transcriptomic analyses of the effects of blue polarized light and ordinary light on Dendrobium officinale
Source: Front Plant Sci. 2026 Feb 24;17:1717555. doi: 10.3389/fpls.2026.1717555 (PMC12971688; doi:10.3389/fpls.2026.1717555)
Supplement: Supplementary file 1 [file DataSheet1.zip › Supplemental information/Table S5.xlsx]

## Sheet: Sheet1
Table S5. The related genes of D. officinale under different light treatments
New genes	Functional annotation gene	Differentially expressed genes
2835	1378	4729
