# Supplementary material for: Widely targeted metabolomic and transcriptomic analyses of the effects of blue polarized light and ordinary light on Dendrobium officinale
Source: Front Plant Sci. 2026 Feb 24;17:1717555. doi: 10.3389/fpls.2026.1717555 (PMC12971688; doi:10.3389/fpls.2026.1717555)
Supplement: Supplementary file 1 [file DataSheet1.zip › Supplemental information/Table S6.xlsx]

## Sheet: Table S5
Table S6. Differentially expressed gene expression levels under different light treatments
#ID	B1	B2	B3	PB1	PB2	PB3	W1	W2	W3
gene-LOC110110537	0.746324	0.683397	1.55243	1.95015	2.67182	2.72927	2.40646	2.07764	2.79291
gene-LOC110104778	28.916	29.861240000000002	30.8053	19.1536	24.519	23.3414	35.511497999999996	30.7019	38.4058
gene-LOC110104771	8.32778	8.14804	8.59009	8.04555	10.442	12.2005	12.5462	10.1761	15.5473
gene-LOC110109248	47.7805	57.5329	49.7629	46.9811	57.0297	50.2097	72.1699	80.2333	71.9463
gene-LOC110109242	5.36975	7.57359	8.51214	12.5251	12.5937	13.5718	12.1211	11.1896	12.3472
gene-LOC114581117	13.0838	13.1137	12.6538	5.01335	4.33072	4.39715	10.542	10.8855	7.63903
NewGene_8777	4.78498	3.67432	2.68966	5.01866	6.29226	4.84082	2.09242	2.61767	2.48209
gene-LOC110110532	67.3884	79.7299	61.9397	97.552	103.699	76.5905	52.1087	58.8979	54.6405
gene-LOC110107944	3.36207	5.14369	3.5234	8.24198	7.93273	9.19985	11.5034	14.3082	16.1349
gene-LOC110107948	0.28671800000000003	1.55415	2.26442	0.43069599999999997	1.21763	0.840753	1.4855	1.72461	2.83475
gene-LOC110094594	4.87275	5.11294	4.21293	5.62565	5.01482	4.1125	1.8599	3.50209	2.19225
NewGene_21461	91.1398	83.5396	86.9517	118.279	111.868	93.9994	40.9172	55.9023	57.0375
gene-LOC110115260	0.780029	1.57873	0.980205	1.63526	1.75899	0.763545	2.5114	2.2181	3.60085
gene-LOC110116087	9.50588	7.69023	9.67264	6.569	7.72575	7.98405	11.1786	11.0291	10.1148
gene-LOC110116081	1.34039	1.66936	1.84271	7.05051	5.8754	4.2493	2.49037	2.74903	1.15436
gene-LOC110106849	13.6684	16.4305	11.9858	24.0866	23.6553	25.4615	14.8953	16.6554	16.1539
gene-LOC110106841	53.9452	55.3741	59.6651	44.7258	41.5182	40.1269	63.939	65.1462	66.232
gene-LOC110115193	4.79966	9.799282999999999	7.41416	10.883	12.5557	11.379432999999999	7.21973	11.1971	7.6261849999999995
gene-LOC110115199	5.04472	5.93394	5.15787	3.26767	4.6778	4.07213	2.98361	2.56559	3.571
gene-LOC110116551	34.2403	29.9845	28.3114	25.8518	28.2384	29.0251	17.0729	18.3266	16.9135
gene-LOC110116559	19.0511	17.5079	20.366979999999998	10.7577	9.45089	11.280327999999999	31.5233	23.8815	26.746675999999997
NewGene_2723	29.1415	30.9843	29.295	6.32276	5.43704	8.53609	8.61658	7.15632	8.05051
gene-LOC110098051	28.9639	37.9025	41.3066	27.5079	29.1957	27.8939	17.3925	20.3672	16.8418
gene-LOC110111021	159.823	187.595	167.034	197.68	216.836	193.709	441.054	473.096	431.381
gene-LOC110093752	2.20133	3.66455	2.82673	3.4006	3.57158	3.18988	1.95266	1.46545	1.52207
gene-LOC110111028	24.2548	29.844139000000002	31.4209	26.024	27.1325	20.826307999999997	16.371329999999997	19.301710000000003	19.2454
NewGene_22177	21.1572	23.5088	20.6189	8.63939	10.312	9.36374	14.8345	17.1069	16.9115
gene-LOC110110641	39.5893	35.111017999999994	36.4509	43.8868	46.8235	45.5332	62.20284100000001	64.1045	56.325717000000004
gene-LOC110110640	4.29768	4.50596	3.77807	7.86313	6.5649	5.84775	4.0944	4.24259	3.99982
NewGene_2633	4.085713999999999	3.60153	4.76159	5.53213	4.88201	8.396270000000001	6.6934	7.510158000000001	9.14325
gene-LOC110094199	118.663	106.98	115.532	77.5705	76.6665	78.413	50.6054	49.4704	50.6457
gene-LOC110094192	108.677	105.518	104.195	59.177	62.4623	58.6221	68.8988	73.4503	68.288
gene-LOC110094195	6.34826	5.84251	5.28348	2.56776	1.98951	3.17055	3.79047	2.59838	3.08272
gene-LOC110102435	52.0839	57.9138	40.9959	64.5412	67.0499	56.0276	31.5161	40.0149	32.0868
gene-LOC110103525	35.468163000000004	30.823908000000003	36.181273000000004	39.8117	37.8074	41.733	66.8923	56.078013999999996	52.5887
gene-LOC110114651	3.92227	4.71014	4.62628	3.22247	4.54378	2.32965	1.65907	3.16307	2.78404
gene-LOC110106545	1.03035	1.08646	1.40498	2.24423	2.30568	1.78648	2.24856	3.89438	2.41536
gene-LOC110100874	1.32931	1.2052589999999999	1.49993	2.60018	2.15065	1.17629	0.640688	0.524639	0.758375
gene-LOC110100872	40.3186	47.9219	31.2091	62.6412	77.4981	67.2509	52.6875	66.8918	55.9032
gene-LOC110100871	0.891499	0.9835420000000001	0.69567	2.85324	2.17191	2.15023	1.63702	1.28712	2.54566
gene-LOC110114657	6.32314	10.5143	7.26671	4.47646	3.83476	2.18961	3.60613	2.62731	2.43822
gene-LOC110106098	386.162	393.072	402.043	246.977	252.211	263.321	318.643	337.974	323.821
gene-LOC110106096	0.525039	0.495785	0.390892	1.08636	0.631278	0.959222	1.12954	0.912281	1.4503
gene-LOC110106094	7.42916	7.459	7.19451	9.12785	10.2291	9.35721	4.23129	6.64225	2.98973
gene-LOC110092833	21.8275	20.798097999999996	21.224725999999997	26.2997	28.221239999999998	31.3378	19.986693000000002	17.294346000000004	15.4457
gene-LOC110095640	11.3509	9.58789	9.84342	11.0716	13.959658999999998	18.6018	5.37194	7.33873	5.0269960000000005
gene-LOC110095648	3.00836	2.88456	2.26115	5.3863	5.80524	6.31093	1.50367	2.5009	1.14874
gene-LOC110101835	3.89231	2.73217	4.08509	4.98612	5.372	4.32055	7.61224	4.23721	6.22202
gene-LOC110101830	4.948786999999999	4.17144	2.4618	8.69276	9.23621	6.776552000000001	3.8466189999999996	5.0118	6.937423000000001
gene-LOC110101833	14.8395	11.6247	8.7391	6.94336	10.8149	10.8375	13.2207	18.2274	19.0553
gene-LOC110101839	4.07399	3.94066	3.45036	4.97104	3.64935	1.07796	1.42475	1.56988	1.43794
NewGene_8578	11.5269	7.90571	11.9079	7.05867	8.21603	6.47751	10.6814	8.81715	10.9609
gene-LOC110092161	15.9621	23.0804	19.8307	41.822	53.3355	42.0574	13.8762	21.4598	12.5326
gene-LOC110092160	88.1566	122.443	94.6927	156.926	168.159	138.938	137.309	206.298	157.798
gene-LOC110100122	32.9088	48.2599	33.45	68.9174	75.9339	67.2084	39.8689	40.1382	31.1014
gene-LOC110100128	0	0.354826	0	4.47561	4.95097	5.72329	0.271545	0.217055	0
gene-LOC110104925	0.541095	0.791253	0.963439	1.64978	1.93862	3.78946	0.32698	0.304022	0
gene-LOC110104927	3.55366	5.80093	5.3391	9.90814	6.28232	9.33464	6.189044999999999	5.816304000000001	7.17664
gene-LOC110104921	28.6704	25.788	24.3325	37.2056	36.7211	42.7136	22.7665	18.9022	21.1198
gene-LOC110113598	37.9439	38.9293	37.5248	28.5928	26.1826	33.2279	70.8853	64.8249	62.3956
gene-LOC114579018	78.7558	82.3716	66.3293	63.5743	74.1468	63.6533	31.4927	31.4692	40.511
gene-LOC110096251	2.71915	2.69581	3.28099	2.41703	2.67153	1.99861	1.78748	1.70881	1.56137
gene-LOC110097889	40.3674	44.8915	44.9589	48.5648	47.4718	42.3362	27.5842	29.9044	26.6413
gene-LOC110097881	11.6166	13.104	12.5228	8.18542	13.56	7.81236	19.0471	25.9543	19.1443
gene-LOC110102612	1.35974	1.12425	1.04794	4.10429	3.8260490000000003	6.52626	0.969596	1.21487	2.11017
gene-LOC110111144	10.5366	11.2651	11.7039	6.76096	5.3315	6.02691	3.23748	2.61048	2.67735
gene-LOC110102617	58.9376	60.2601	49.9848	64.9076	67.3582	68.553	96.5563	113.919	111.922
gene-LOC110107364	18.3115	16.5774	19.6599	13.1108	12.8514	17.3243	10.5952	11.0408	11.8292
gene-LOC110108016	1.70084	0.747691	0.959588	0.92625	0.904727	0.40729	0	0	0
gene-LOC110108011	313.119	333.722	349.004	404.83	413.42	425.41	559.554	588.563	584.457
gene-LOC110108019	20.243	18.3275	14.5034	18.9741	20.929168999999998	29.4678	10.1818	11.1804	12.788
gene-LOC110114007	12.2766	15.4637	15.0577	20.1284	24.0473	21.7094	24.7742	25.3788	25.3151
gene-LOC110114006	0.227975	0.291332	0.744921	3.30231	1.68998	2.93135	0.674957	0.791466	0.765243
gene-LOC110113047	29.7776	25.7348	32.3333	13.7101	18.6279	20.6288	16.0406	16.441	12.3944
gene-LOC110115839	3.06387	5.32538	4.70978	10.2318	7.89413	8.93183	7.76649	6.10523	5.939044000000001
NewGene_9515	109.51	109.246	98.873	160.705	147.332	130.224	85.9206	97.6847	83.9299
gene-LOC110116333	8.50165	10.3455	6.77829	16.4681	19.3065	15.8677	8.27872	11.6502	8.41722
gene-LOC110116338	0	0.249924	0	2.80539	1.70866	2.14125	0	0.128535	0
gene-LOC110113868	19.4492	40.6616	23.7513	23.7373	24.1247	16.167	47.2414	76.9777	40.8531
gene-LOC110113865	389.124	389.704	372.786	199.117	204.836	206.901	232.517	258.181	248.089
NewGene_14657	3.24435	2.48454	3.22789	0	0.134069	0.988843	0.567728	2.30473	1.92376
gene-LOC110111646	4.631736999999999	5.878304999999999	7.2953	2.66463	2.53225	3.85064	8.762037999999999	5.30546	7.58758
gene-LOC110111645	16.276946000000002	15.216109000000001	14.5571	12.8487	13.4996	16.1057	10.5151	9.16512	10.6238
NewGene_21167	4.04363	5.71392	7.14967	4.16704	3.5211	6.69283	2.56251	2.51647	2.61795
NewGene_20411	28.9369	24.2683	27.0212	20.1354	20.2829	20.8487	35.5823	24.7834	31.2273
NewGene_20419	1.20446	0.867526	0.44739999999999996	4.79073	5.69771	6.31142	8.59149	7.84141	8.68937
gene-LOC110101375	1.3254640000000002	3.41235	5.11753	4.32617	4.03265	8.549050000000001	1.94823	2.86077	2.60765
gene-LOC110110067	24.518	22.8097	23.7247	24.2145	28.2332	31.6308	16.4115	20.2882	14.9689
gene-LOC110110061	33.8324	34.459742999999996	39.8283	24.4507	23.6001	25.0906	28.1499	25.867859999999997	28.758923000000003
gene-LOC110114767	46.4636	64.7096	52.144	108.203	114.372	105.95	93.5666	101.922	92.6714
gene-LOC110100246	7.84528	11.0954	9.80291	11.419	9.96899	12.7035	4.4867	5.65602	6.23465
gene-LOC110101622	5.05294	3.62262	3.5264379999999997	2.95215	2.88996	2.8840640000000004	1.92982	2.00382	0.575985
gene-LOC110093548	0.598712	1.05774	1.32913	1.277	0.552023	1.05762	0.169905	0.222254	0.386166
gene-LOC110103839	0.711651	0.865979	1.11606	2.64927	1.46946	1.87094	0.488698	0.841699	0.664695
gene-LOC110112685	2.7995	0.966906	0.72036	2.2304	1.74096	1.92617	0.425236	0.440492	0.125945
gene-LOC110094015	4.08178	3.20585	3.08159	5.62095	4.79591	6.44972	5.32447	3.32654	3.85012
gene-LOC110098579	4.33904	7.78493	7.50299	12.5907	12.8573	12.3829	4.08249	10.6401	8.40545
gene-LOC110110502	29.1324	37.9026	30.0533	24.5003	27.3415	21.3346	11.9766	20.124	14.9217
gene-LOC110102085	37.7465	31.623454000000002	35.8538	19.836	21.1113	20.8603	32.197	29.6458	38.590033000000005
gene-LOC110104824	10.037	12.7179	8.1988	3.52916	3.48972	4.51412	4.89506	2.26996	2.70716
gene-LOC110104566	8.81733	9.13373	8.17183	2.15591	1.77971	0.548689	0.885752	2.42089	1.68178
gene-LOC110110850	56.1263	53.9275	51.8112	29.401	30.3001	32.0635	36.3985	36.4915	36.2769
gene-LOC110099194	1773.91	2263.72	1876.21	1447.74	1901.03	1479.22	2383.2	3431.57	2396.7
gene-LOC110110853	4.33072	5.36634	6.57604	2.28295	2.73378	4.32186	4.31515	3.02699	3.32545
gene-LOC110106351	25.2333	25.3432	26.3856	37.084255999999996	36.37534599999999	35.671710000000004	62.3377	65.0747	75.0648
gene-LOC110106353	34.2798	31.457769999999996	27.834097999999997	10.4945	9.78845	8.0842	28.049771999999997	22.8832	21.5889
gene-LOC110099223	5.86647	5.78707	4.51655	2.61501	3.70585	4.41506	5.0411	4.22606	4.54552
NewGene_8646	3.71776	7.94833	7.90438	7.625457000000001	9.62321	7.24295	11.4324	9.426836999999999	15.7142
gene-LOC110105613	100.732	98.38484100000001	106.31255999999999	60.0809	57.8491	69.003	88.9656	83.5779	99.48218499999999
gene-LOC110098340	18.4821	15.377	15.6625	18.1287	17.0093	13.9144	7.73699	8.86263	9.64025
NewGene_9547	3.54352	2.4723760000000006	3.93354	4.036206999999999	2.10186	4.53641	2.17336	1.41542	1.8888289999999999
gene-LOC110096412	1.8792	2.13382	2.4216	3.51205	3.75534	5.41357	2.51826	1.88314	2.5665
gene-LOC110107750	213.1	244.387	224.924	99.6489	121.447	89.8037	76.5236	96.2878	85.8162
gene-LOC110101975	6.89945	5.42951	5.38818	7.94434	4.48567	1.6848610000000002	5.19129	5.30146	5.65624
gene-LOC110101974	1.00754	1.17379	1.63374	0.778111	0.838049	0.425961	0.38711	0.596978	0.802527
gene-LOC110104222	45.4416	66.9494	44.5608	86.3777	85.7089	85.1652	52.7978	72.1683	67.759
gene-LOC110109612	5.14972	3.2061	3.26487	1.71905	1.88444	1.30259	3.31216	2.49217	2.10952
gene-LOC110098908	24.241	28.0856	31.512	21.628545000000003	19.1438	18.5811	31.563579999999998	23.847807999999997	29.6803
gene-LOC110115962	70.3719	67.128	71.6497	92.7409	83.526	93.6912	117.432	104.824	121.171
NewGene_13853	0.84802	1.07049	0.482869	0.097836	0.270365	1.25483	2.79319	1.92593	1.12458
gene-LOC110115569	2.3178	2.01075	2.16766	3.1088	2.91221	2.82528	4.47961	3.11334	3.75775
gene-LOC110115562	1.68151	2.50716	5.20324	0.168196	0.2262	0	1.52686	0.552669	1.20217
gene-LOC110115567	3.92871	6.38038	5.88207	11.9171	12.4328	9.41662	12.5665	13.5398	12.1598
gene-LOC110099436	8.70046	8.36764	7.82093	5.32622	8.25702	7.09586	9.7509	12.8234	12.1375
gene-LOC110099434	31.5312	27.1969	41.5343	27.7459	18.9637	26.1656	42.2355	44.7355	44.9279
gene-LOC110114218	34.328	33.7962	33.2848	22.7	20.4671	24.0745	14.6917	15.3598	16.8816
gene-LOC110114217	12.9958	12.9006	13.6698	14.5474	17.2902	18.8298	11.7994	10.4234	9.32885
gene-LOC110108203	26.0495	24.6443	32.4854	14.8936	16.1838	18.4095	18.5578	21.7579	19.5408
NewGene_7247	6.551025000000001	2.82765	5.0702370000000005	1.20594	1.78554	1.4391690000000001	6.64602	3.32954	4.63268
NewGene_15720	2.23213	3.46298	2.91666	5.57055	3.77334	4.02169	6.03586	5.05476	4.46982
gene-LOC110109156	16.5777	15.3736	15.8938	12.4987	10.1037	10.4978	13.7809	12.095	14.3677
gene-LOC110112217	6.35523	9.19981	7.00861	0.998482	2.62819	2.69936	2.2448	5.30894	2.89586
gene-LOC110112210	2.05613	1.87579	1.22932	2.57976	2.92368	2.0101	2.71808	2.4448	2.70193
gene-LOC110112211	54.1779	73.6525	62.5462	70.5507	86.2176	76.1793	99.6045	109.014	82.5227
gene-LOC110105384	0	0	0	1.36077	1.38832	2.11055	0.314888	0.104742	0
gene-LOC110112967	24.4136	20.0589	20.9932	11.917	14.2213	17.2685	17.4177	22.8536	18.0706
gene-LOC110112962	31.1569	28.3799	20.9006	43.8742	39.8915	46.8114	42.434	36.6672	45.6497
gene-LOC110112963	1.35136	1.59734	0.848041	0.500052	0.756818	0.992548	0.620339	0.45643	0.42792
gene-LOC110112961	0.824802	0.10373	0	8.04034	7.4779	4.49772	0.411757	0.814676	0.349102
gene-LOC110097214	49.6146	61.2219	53.0143	30.7227	41.1051	36.5173	42.1647	48.4546	47.3774
gene-LOC110097211	3.8932	5.88307	5.27259	8.82414	13.7449	10.3813	22.3116	27.6967	20.4123
gene-LOC110097212	28.3368	27.7711	28.1654	11.0225	15.2786	8.23487	11.6645	15.2523	12.9215
NewGene_20623	1.28373	1.56854	1.67624	2.59069	1.68632	4.59372	0.635005	1.28587	0.543445
gene-LOC110110184	1.51907	2.0495039999999998	1.7819479999999999	0.74159	1.93209	1.74372	0.525297	1.0957480000000002	0.489135
gene-LOC110115600	40.212534999999995	34.9139	48.4386	45.024558999999996	36.8671	39.6514	29.6959	27.4481	23.04
gene-LOC110110231	97.4352	100.268	95.4855	72.6944	69.5543	68.3164	122.681	105.608	113.554
gene-LOC110115604	4.74736	4.93644	5.2851	5.98362	6.7485930000000005	5.76627	9.01211	6.762020000000001	9.33161
gene-LOC110092536	57.0899	66.6503	65.3546	64.4881	69.8963	76.106	97.2619	126.74	95.0246
gene-LOC110092537	1.59317	5.59423	4.79247	0.222	1.31703	1.52513	1.75802	1.19302	2.02102
gene-LOC110110238	6.60176	6.25028	6.47613	10.8515	9.28525	12.1545	8.10777	8.30341	8.75425
gene-LOC110092533	117.256	110.214	102.244	31.1753	32.6183	34.6209	49.4539	52.0639	45.3796
gene-LOC110093664	0.430023	0.337439	0	2.32974	2.6171	2.11639	3.3857	2.14775	1.98184
gene-LOC110098294	92.9843	87.8424	100.818	97.3653	87.1918	105.181	143.884	122.871	147.855
gene-LOC110098296	51.9397	64.0165	49.5366	46.2682	54.6505	50.3325	36.4686	39.0915	29.0068
gene-LOC110098290	7.64934	11.9394	8.87136	6.12815	5.26951	3.47041	4.93816	4.01128	5.18763
gene-LOC110113767	80.2553	114.147	93.948	152.534	179.891	160.01	115.741	174.074	127.259
gene-LOC110099524	6.3892489999999995	4.47439	4.00775	5.78641	7.04523	7.0344	8.75952	9.771707000000001	9.2203
gene-LOC110099528	4.43494	4.08661	4.589239999999999	4.28627	4.91736	4.9938389999999995	9.05317	9.4383	9.278068000000001
gene-LOC110099529	6.64936	8.54134	7.29994	11.5102	11.3216	11.3093	14.302	12.2449	15.5849
gene-LOC110101783	2.4276	2.98125	3.4981	1.54545	3.16023	2.71105	0.588491	1.73238	0.957574
gene-LOC110101787	2.11583	2.56953	2.81437	3.70392	3.97183	4.9825	1.55048	1.74761	2.31287
gene-LOC110098433	0.221026	0.154937	0.165753	1.45149	1.45741	0.96181	0.176123	0.097708	0
gene-LOC110098434	9.05628	11.4753	11.9796	12.0094	9.63656	8.83017	6.87562	7.52779	4.70579
gene-LOC110103493	0	0.084257	0.227024	1.3712	1.25871	1.9326	0.176963	0.182055	0.178503
gene-LOC110110952	2479.75	3681.89	2247.09	2021.37	2599.53	1781.46	1171.27	1765.83	1171.66
gene-LOC110110957	18.7325	27.1891	23.4229	9.53721	13.609	14.5248	14.8808	16.989	12.265
gene-LOC110110956	9.26308	12.189	8.50823	12.9429	12.7759	14.3482	4.35402	6.70154	3.48649
gene-LOC110101431	5.814731999999999	7.09582	6.9639679999999995	11.1216	12.0447	12.3504	8.03426	7.66265	9.839811000000001
gene-LOC110101432	9.32056	14.9313	9.99513	19.6898	28.3897	17.2315	4.24786	7.34494	5.49506
gene-LOC110103149	9.52129	7.99773	12.3276	11.3526	11.2173	11.7542	16.1243	14.2352	15.0996
gene-LOC110103143	66.335	89.0653	84.496	112.722	152.783	113.242	71.0411	93.1068	74.3739
gene-LOC110103141	1.98441	2.94454	2.89862	1.92282	2.27248	0.99724	1.34397	1.26874	1.36495
gene-LOC110105794	15.5471	15.619	12.0361	6.12469	8.0374	10.692	1.73819	2.48866	2.72981
gene-LOC110105792	27.1098	31.7188	28.0934	64.6935	56.779	47.7558	56.3462	63.6686	60.7715
gene-LOC110105422	2.04541	3.19423	2.50143	5.12784	5.13585	6.41563	3.12201	2.95819	3.80921
gene-LOC110096600	9.13648	11.785	6.93467	21.7326	25.4006	12.2844	8.17643	13.7475	10.8447
gene-LOC110107494	28.9279	27.3551	32.3723	12.8709	12.5258	15.2894	21.2827	14.133261000000001	18.4024
gene-LOC110107497	16.1847	15.2533	16.1043	13.2779	12.2296	10.6241	20.7923	16.0858	18.465
gene-LOC110107490	22.4859	32.9284	24.3701	3.54768	4.17753	5.04951	17.7166	24.1926	11.8936
gene-LOC110107491	2.74722	3.69799	3.53845	7.86953	6.62412	5.78313	3.03491	4.16087	4.6583
gene-LOC110107493	2.26638	2.11319	1.96174	0.430751	0.509201	0.471378	1.67884	1.44909	0.948829
gene-LOC110107498	131.496	142.166	123.293	70.8468	82.412	72.4055	77.7882	84.8088	78.5089
gene-LOC110111020	2.74144	2.24686	4.0403	1.32611	1.48178	1.35954	3.45292	2.51629	2.62893
gene-LOC110097557	12.7821	14.7511	12.261	18.1984	27.7687	20.0716	10.9684	16.6389	18.7587
gene-LOC110097553	3.29706	1.61415	2.16883	0.745493	1.04473	1.47533	1.76758	0.831644	0.624389
gene-LOC110097558	87.356	79.7746	90.116	74.5797	68.3104	82.3859	44.687400000000004	43.16575100000001	49.004028000000005
gene-LOC110108778	75.587	66.3752	73.9528	46.0288	43.8929	45.933	65.7971	53.3199	62.3088
gene-LOC110108775	6.93023	6.7374	6.9547	9.04007	10.6084	11.9121	11.0204	10.2455	9.90965
gene-LOC110108776	5.660804000000001	5.14708	4.95031	3.2342190000000004	3.77177	5.05203	5.9527540000000005	3.94569	3.55354
gene-LOC110108770	18.2191	14.0757	14.3636	13.1776	9.20947	9.54095	7.04307	8.52801	9.57204
gene-LOC110108771	33.4041	37.4196	41.6905	25.9324	30.95	31.1898	65.2603	57.6363	55.862
NewGene_7869	170.427	170.614	147.234	187.853	175.717	143.026	71.9588	111.945	69.4909
gene-LOC110114539	1.1986	1.27737	1.97764	2.94635	1.80315	2.66899	0.545225	0.686354	0.986904
gene-LOC110099724	6.23066	6.02468	6.67981	7.75957	6.55307	7.63816	2.99476	3.4682	3.30938
gene-LOC110099722	1.15498	1.30719	1.5044	2.48138	2.52643	4.49766	2.70779	2.78343	1.94555
gene-LOC110108435	25.6073	20.514	24.6177	22.3616	20.0874	20.954	15.3801	13.6192	15.6645
gene-LOC110094269	67.9746	56.7095	63.6384	63.0484	58.7087	60.640806999999995	90.8552	77.7259	94.7226
gene-LOC110099098	0.29681	1.11801	1.39149	1.94976	1.28924	2.80032	7.13256	6.26445	8.15949
gene-LOC110099091	1.09168	1.3044490000000002	1.19671	1.20772	0.8226519999999999	0.698674	5.86296	4.62012	3.77298
gene-LOC110113374	5.97789	7.15496	7.680420000000001	5.89388	7.44957	6.46894	12.4428	8.89599	12.9488
gene-LOC110113958	2.37516	2.32991	2.6518	2.8116	3.59983	4.333	1.58545	1.48426	1.97718
gene-LOC110112029	10.8737	16.6622	11.2935	28.6495	28.1809	25.809	12.873	22.0649	19.8476
gene-LOC110112025	213.034	223.72	207.441	270.793	298.506	279.247	347.029	372.373	365.043
gene-LOC110112024	12.265	10.0872	7.14383	13.5803	13.2167	14.2287	9.30776	5.48999	2.27862
gene-LOC110096370	20.0727	17.0168	14.7173	20.0519	21.3309	25.521	12.651990000000001	15.6892	13.6987
gene-LOC110096372	7.43703	6.1207	4.93782	9.73819	7.88214	10.540538999999999	3.1104	4.7253419999999995	5.40801
gene-LOC110102959	0.723736	0.72063	0.303524	0.654179	0.733341	0.7581990000000001	2.12518	1.28048	1.40687
gene-LOC110102957	4.85203	2.54592	2.65591	1.33053	0.530108	0.559065	0.236004	0.416402	0
gene-LOC110102955	6.9492389999999995	6.89819	6.50628	8.64576	6.368627999999999	7.18889	5.20238	4.050625999999999	4.42756
gene-LOC110097029	204.951	193.684	206.022	148.978	137.691	152.208	215.888	200.158	218.566
gene-LOC110110373	4.50961	10.4898	7.98811	25.9532	38.9315	20.8535	5.61951	8.97385	9.62336
gene-LOC110110377	6.07769	5.34668	3.79376	1.47243	1.66581	1.39465	1.10891	0.563964	0.190171
gene-LOC110101210	11.2614	11.4735	10.3301	31.6001	29.1898	24.1881	19.5285	31.0396	24.546
gene-LOC110096957	4.38353	5.01055	4.94169	3.7556059999999998	3.5396699999999996	2.54478	4.12836	3.48098	3.07302
gene-LOC110092701	37.7674	44.626	33.1716	66.0623	84.3988	55.9991	60.9172	90.2013	52.5608
gene-LOC110093256	4.2561	2.70711	3.09971	2.00685	2.17885	1.53635	2.5977	1.39179	1.85359
gene-LOC110093250	3.17214	2.02854	1.36004	3.39593	2.56846	3.44276	1.45192	1.97737	2.07019
gene-LOC110093253	55.701	63.5769	59.3811	68.2257	77.5995	61.3896	92.4368	123.252	104.545
NewGene_18795	26.1539	22.4763	21.1542	28.8455	34.4955	29.5678	37.859	31.039	36.8322
gene-LOC110094701	6.4100209999999995	5.70731	7.02161	8.28007	6.460442000000001	11.711	4.47919	5.06449	5.023187999999999
gene-LOC114578321	339.504	385.995	330.402	519.178	601.464	480.316	796.043	1006.1	813.8586650000001
gene-LOC114578323	9.03323	11.3208	12.8195	23.88	17.3853	20.0243	20.4295	15.4621	13.4798
gene-LOC110100623	2.41024	3.1512	2.90071	2.03986	1.82148	2.24028	1.53978	1.57212	0.770195
gene-LOC110100621	5.41642	6.45036	6.56546	11.7247	7.92435	7.99155	8.98099	8.68506	11.4554
gene-LOC110100626	4.96706	6.6349	5.91611	14.5856	11.5744	13.7963	13.0352	12.5404	12.8182
gene-LOC110100624	14.5656	12.0398	11.322	8.6313	9.87823	9.35698	14.7588	14.7363	20.7637
gene-LOC110102178	1.57277	1.96576	1.8720029999999999	0.8880239999999999	1.44747	0.757497	2.30578	1.9452889999999998	3.02842
gene-LOC110102170	5.21587	6.61764	4.83082	13.5184	11.3174	11.1042	12.8614	12.5904	12.8051
gene-LOC110102172	3.48235	2.20541	2.47666	2.86647	3.30001	2.97526	0.954391	1.5539	0.806065
gene-LOC110104639	5.65057	4.89129	5.36109	7.08094	8.90684	8.86415	3.22031	5.60386	5.66074
gene-LOC110104631	8.75395	6.373030000000001	8.189767999999999	9.28627	9.25059	11.3796	13.8671	12.039411000000001	10.5189
gene-LOC110095564	90.8884	83.3561	88.8965	56.515032000000005	55.98204700000001	65.6906	63.931203999999994	53.3742	63.8526
gene-LOC110095560	7.57287	9.42811	9.793593999999999	8.05349	7.84774	6.92087	5.63674	4.5752310000000005	6.8011
gene-LOC110109325	12.7744	24.3322	20.9976	12.2879	14.2214	11.261	51.8214	85.0064	56.5842
gene-LOC110096034	33.342490999999995	28.3332	39.6115	23.061	26.663475000000002	28.8238	22.1326	20.8705	23.286611999999998
gene-LOC110108634	109.162	121.358	113.424	72.9757	72.5775	68.0557	82.408	81.8371	86.4545
gene-LOC110108984	0.461255	0.731572	0.608282	1.76763	1.65616	2.74344	1.66	1.4133	2.28198
gene-LOC110108982	6.77284	8.06432	11.2323	11.3346	13.606177999999998	16.1836	4.5664810000000005	4.40749	5.65231
NewGene_21251	4.11853	5.611590999999999	3.57951	4.97876	3.4051099999999996	2.07714	4.90068	5.92272	4.992850000000001
gene-LOC110102268	362.754	402.897	356.5	160.275	229.509	164.867	154.817	236.479	173.508
gene-LOC110112570	78.626	95.2765	79.6142	62.376	62.5713	66.6404	31.4945	40.8153	38.1846
gene-LOC110115099	6.610836000000001	5.31459	5.88805	7.37253	8.471181999999999	8.977006000000001	8.73556	6.966499000000001	13.8976
gene-LOC110115095	7.07146	5.41132	5.26891	5.8012820000000005	5.51884	3.77764	9.38173	8.36467	10.0599
gene-LOC110113550	10.5061	11.8017	12.1166	15.4033	17.2801	16.1669	20.2962	19.2503	24.2165
gene-LOC110096923	142.971	178.864	135.743	187.218	214.702	201.872	202.662	264.69	227.949
gene-LOC110111347	4.86135	3.41451	3.68667	2.16301	1.76837	1.5737	1.99965	2.4864889999999997	2.17539
gene-LOC110093013	1.55942	1.33501	0.569133	0.575621	0.828981	0.067362	0.389519	0.400624	0.344243
gene-LOC110112609	15.0701	16.9296	19.0488	10.8398	13.6804	16.711	11.597283000000001	10.8881	9.17853
gene-LOC110101111	45.1861	68.0958	44.0894	65.9676	78.2437	74.2479	82.0843	96.0286	75.617
gene-LOC110098641	5.775784000000001	5.7331	7.40762	5.95732	5.37833	5.59946	3.83621	3.23252	3.27803
gene-LOC110094544	13.4834	12.5668	14.4591	16.9094	13.6364	13.9964	20.4365	23.2127	27.0645
gene-LOC110094097	3.44231	4.54478	2.39616	6.96584	5.71353	4.06779	5.33397	6.90677	5.16124
gene-LOC110099118	8.49621	6.98763	6.14035	24.6989	25.364	25.1836	7.2944	7.49425	3.46835
gene-LOC110099111	26.0342	29.4843	32.591	90.9859	86.037	97.326	78.3215	79.9219	79.7428
gene-LOC110102776	6.97774	9.35833	7.71586	9.00172	11.5389	12.1808	11.7354	10.7359	17.18
gene-LOC110106469	10.9892	10.7737	10.099181999999999	10.6575	11.3408	13.884	21.7519	16.3686	21.521694999999998
NewGene_4635	4.42613	3.10331	3.97279	2.77732	3.04194	3.29899	2.17353	1.9455909999999998	3.3087030000000004
gene-LOC110113239	20.5072	22.2196	19.5093	34.3719	32.3588	34.3878	19.3356	19.3827	14.6271
gene-LOC110113233	28.2307	37.7448	30.2396	39.4122	42.5609	32.3625	23.9995	27.543	18.5828
gene-LOC110113235	19.2812	20.8293	15.8253	9.51977	10.254	11.9336	12.58	11.9462	11.0787
gene-LOC110095766	0.295123	0.376153	0.462935	1.14431	1.01785	0.877596	0.594294	0.539344	0.350735
gene-LOC110095762	11.9592	8.11354	11.3265	6.01491	5.61168	5.12132	4.49584	4.27064	6.50427
gene-LOC110095760	3.48958	3.48458	2.43682	3.62595	3.40187	4.00943	1.83772	1.53369	2.00246
gene-LOC110095761	33.7717	27.4006	22.7877	25.35	15.9096	26.3777	33.5565	29.7686	33.8456
gene-LOC110112181	30.8586	29.6835	33.6486	19.8582	20.371707999999998	22.3476	66.7414	58.428	62.9829
gene-LOC110096234	5.69454	7.723	9.30323	11.0639	13.6041	12.6691	12.4346	9.75357	14.6966
gene-LOC110097725	7.76268	9.99447	10.8332	19.7573	21.6315	18.5436	10.3448	11.9644	9.70931
gene-LOC110092005	1.17424	1.65481	1.63273	0.621883	0.703063	0.580328	1.61616	1.057	0.371517
gene-LOC110100048	25.6714	22.2466	21.4547	17.884	15.6011	13.3134	11.4449	8.39603	8.84275
gene-LOC110097182	81.0974	80.5304	83.4265	103.882	96.6725	96.0027	56.6651	48.2049	48.1055
NewGene_4192	3.15332	3.42279	2.97041	1.2032049999999999	1.98841	1.26515	1.7416049999999998	1.64441	0.257426
NewGene_4190	9.12894	6.06473	7.17277	5.00148	4.0427	6.41611	5.60923	3.00807	2.55503
gene-LOC110105177	26.7358	26.0677	24.6835	15.6401	16.7325	14.2978	12.4565	13.568	9.15918
gene-LOC110105171	5.10558	8.20105	6.60701	6.96668	6.46259	4.59119	4.10628	4.8108249999999995	3.00325
gene-LOC110105170	1.68086	2.49993	1.04046	0.944144	0.890353	0.889067	0.059558	0.472593	0.222537
gene-LOC110093356	22.3805	32.0854	25.2748	34.7491	42.6659	32.5692	43.1657	54.3838	43.6199
gene-LOC110109874	102.492	102.45	101.994	74.8825	74.0655	64.8836	153.974	155.09	152.575
gene-LOC110098320	5.43183	4.40733	3.38979	4.68435	5.41624	6.27799	2.82824	2.33827	3.77411
gene-LOC110098325	6.41784	4.10457	5.66446	6.58685	6.08764	6.35339	1.70302	1.51927	1.30672
gene-LOC110105822	11.3194	10.6508	12.3462	9.793543999999999	5.567880000000001	3.88619	6.67048	5.95834	7.96285
gene-LOC110105821	6.85956	6.91335	7.47768	4.12327	4.2355	5.73273	8.45455	5.79886	8.38423
gene-LOC110105820	39.2825	34.4553	40.4029	22.5328	29.1893	31.9604	51.4878	42.7514	39.831
gene-LOC110107086	1.9524	1.17598	0.128835	4.2891	3.58895	3.34883	0	0.719339	0.215266
gene-LOC110107555	0.931968	1.52654	2.43491	7.17212	4.1201	6.11897	2.70335	4.33846	2.4941
gene-LOC110107557	1.32847	3.42848	2.92401	0.384633	0.221965	0.305216	0.117128	0.394242	0.335283
gene-LOC110095241	85.3267	73.2678	80.9351	56.0263	55.8495	53.7682	62.6789	63.1277	60.8196
gene-LOC110095244	4.91804	4.28484	4.56321	1.34345	1.05713	1.34268	0.703548	1.45478	1.45749
gene-LOC110108288	17.6482	18.888	19.4766	11.0784	14.8979	12.4431	14.0877	12.3924	13.4011
NewGene_19616	67.3489	68.05997099999999	58.4747	42.723560000000006	47.149826000000004	44.41158299999999	52.379636000000005	54.5584	36.9551
NewGene_8173	9.09559	12.205099999999998	14.670217000000001	14.979054999999999	18.2763	22.297	12.2471	12.8583	10.9072
gene-LOC110108867	1.69751	0.875238	2.06363	0	0.194846	0	0	0	0.070698
NewGene_21599	3.90453	3.55938	3.74419	3.70167	2.41342	2.0255	2.49963	2.20312	1.78352
gene-LOC110114934	0	0	0	1.45609	1.48466	0.900213	0	0	0
gene-LOC110114933	31.83	29.3202	33.0527	36.3207	33.5152	34.3687	65.601	65.3771	68.2536
gene-LOC110114932	5.481	4.89492	5.81784	9.94602	9.84745	10.8093	15.6823	13.1881	18.0453
gene-LOC110110104	36.003	35.6519	36.6607	40.619004000000004	45.465582000000005	38.1676	60.1444	59.6698	58.358931999999996
gene-LOC110110105	5.40257	5.93888	4.25812	11.3973	9.28681	7.76385	9.11899	9.52846	9.84695
gene-LOC110110103	23.5635	11.9171	11.4438	10.3775	8.33827	11.4963	9.15492	7.72996	9.727229999999999
gene-LOC110115688	31.5549	33.4092	36.3922	50.707	60.3484	48.7743	114.381	120.072	99.0611
gene-LOC110115684	13.9611	13.5364	10.8087	7.25301	7.79119	7.15527	23.7892	28.258195999999998	25.148
gene-LOC110115685	1.93001	1.49454	1.87493	0.276791	1.2809	0.89231	2.86993	1.77537	2.63211
gene-LOC110092242	2.5801	2.5019	0.801339	5.05443	6.22257	4.86445	1.11663	0.749608	1.03096
gene-LOC110114485	58.8988	58.895709999999994	40.6322	87.1777	88.36095999999999	81.2159	40.0789	59.3345	47.41774100000001
gene-LOC110114484	19.4666	22.0864	22.5054	38.4803	41.2678	34.5953	31.1692	29.6553	28.0373
gene-LOC110114481	9.37548	11.1692	13.3635	16.2477	10.4411	7.09205	6.47133	7.59332	4.75153
gene-LOC110113453	0.062042	0.184141	0.254607	0.238566	0.157157	0.054295	0.903071	0.425494	0.381913
gene-LOC110113457	10.2658	8.74765	6.63012	12.3625	11.761705000000001	11.5615	13.013774999999999	13.7152	13.698630999999999
gene-LOC110106934	35.0428	27.682691000000002	33.686814999999996	32.350623999999996	29.0598	30.563056000000003	46.2003	40.1897	49.4523
gene-LOC110106938	5.38673	4.4474	3.1506	5.40801	5.89047	5.78371	8.50588	6.87313	6.85426
gene-LOC110116422	11.816	11.769	12.863680000000002	5.87741	6.45644	7.23366	13.006	9.40346	11.1567
gene-LOC110116428	7.48146	12.570780000000001	6.85247	23.503	25.7867	16.604492999999998	11.0587	10.946288000000001	13.983
gene-LOC110100479	4.65739	2.58677	1.10593	4.82006	5.28483	7.07692	6.54309	5.09184	6.56927
gene-LOC110114159	21.7116	24.529	27.2694	19.0043	16.3719	20.754	29.9255	24.4446	25.8217
gene-LOC110100472	4.42761	5.30929	5.19824	7.37283	8.47481	10.3216	5.53353	5.8157	6.66348
gene-LOC110114151	76.1961	66.706	82.5742	68.1497	67.4399	72.9404	161.141	155.645	176.266
gene-LOC110100475	8.88677	10.5041	8.54035	16.4667	15.1151	13.2217	11.3893	13.794	12.6894
gene-LOC110094976	0	0.248201	0.200873	1.28739	0.602048	1.14068	0.098134	0.107585	0
gene-LOC110094971	1.73176	0.917886	0.713635	0.651044	0.920103	0.232869	2.44543	2.8274	2.85305
gene-LOC110094972	0.692556	0.676842	0.467457	0.755031	0.577709	0.55662	2.43958	2.51428	2.17402
gene-LOC110095484	0.112237	1.2463	1.8741	3.68908	2.55378	2.81699	0.655447	1.06591	1.09484
NewGene_22004	8.58083	9.96043	8.97006	10.7762	14.8316	12.2617	21.2576	26.901	23.1182
gene-LOC110094355	96.9364	91.4178	96.387	62.1131	58.9815	57.5209	83.8749	75.2347	78.35
gene-LOC110094357	18.7257	11.3178	9.84501	18.1559	10.859	11.7438	23.3582	18.2579	21.9485
gene-LOC110110486	7.71206	10.438	11.0341	11.3313	7.11375	7.2180219999999995	6.149	6.76457	5.71786
gene-LOC110112418	1.90091	3.12526	1.55957	0.723249	1.37509	1.70506	0.443676	0.715076	0.213249
gene-LOC110101706	61.9099	64.6965	45.9986	158.587	164.132	133.74	115.485	145.765	110.601
gene-LOC110103412	20.641451999999997	17.6604	20.6825	21.518869000000002	19.1945	23.3175	13.2507	13.2763	13.7982
gene-LOC110103413	10.4573	11.1869	11.0523	11.1723	8.51478	8.45854	4.76955	6.59432	4.29583
gene-LOC110103416	0	0.334696	0.241799	3.59427	2.45427	4.79317	0.79352	0.544378	0.34803
gene-LOC110099300	51.4765	48.1893	47.833	35.0129	36.349	28.1641	23.8372	22.4708	21.195
gene-LOC110099301	304.751	399.837	318.731	401.531	496.425	405.135	208.348	295.026	222.937
gene-LOC110099302	14.8834	15.7148	20.316	16.142666000000002	20.0501	20.968006000000003	31.101954000000003	24.7473	23.814894000000002
gene-LOC110095485	6.46804	7.87474	8.73606	7.50278	9.39508	11.3073	5.71459	6.12087	5.40876
gene-LOC110106160	1191.78	1304.6	1161.03	1113.75	1157.76	1007.73	548.716	687.147	578.619
gene-LOC110106169	26.4431	28.605807000000002	25.8481	15.151098999999999	21.5011	19.5317	23.0963	24.005052000000003	24.6379
gene-LOC110106168	12.1584	13.3946	13.0994	13.948	10.8535	9.6757	7.0504	7.57079	8.48879
gene-LOC110107416	4.78156	4.46822	5.66535	1.43144	1.69307	2.11242	2.77034	3.17134	1.889
gene-LOC110107410	0.092874	0.389943	0	1.61296	0.712765	1.78036	0.934873	0.346274	0
gene-LOC110107412	2.04677	0.705818	1.1728	0.827644	0.704048	0.373088	0.174095	0.304383	0
gene-LOC110096688	5.35635	4.17954	3.57539	4.67821	6.5568	8.13314	3.06324	2.4061	2.5368
gene-LOC110096684	4.47503	4.00511	4.767256000000001	1.6423130000000001	2.0338	1.0874	2.35502	1.75236	0.916498
gene-LOC110094482	15.707	28.7224	29.066	22.8107	35.6934	22.3336	11.5238	15.2334	14.7898
gene-LOC110097367	0.916739	1.02854	0.616602	1.56215	3.12326	1.91318	1.01164	1.23906	0.429747
gene-LOC110093862	0.995923	0.568061	1.95124	7.02661	9.99519	14.9197	0.678503	1.18726	0
gene-LOC110093684	1.57353	1.40496	1.48276	1.58502	1.56101	1.33637	0.962839	0.778131	0.883906
gene-LOC110091892	189.298	253.846	195.918	342.582	401.129	296.305	187.412	243.171	170.418
gene-LOC110110429	15.7706	13.548	11.8564	12.1998	11.3762	14.1193	8.89123	8.2913	8.42927
gene-LOC110101761	21.807	25.3606	20.4433	12.8483	14.2619	14.1094	10.5613	11.5119	10.4725
NewGene_13958	4.19111	3.74271	3.32925	2.68508	2.72662	4.74433	1.23708	0.600323	1.44358
gene-LOC110111538	17.7429	22.312	22.1214	15.0989	17.4905	16.151	30.1313	29.6041	28.0927
gene-LOC110115673	16.764642000000002	18.866374999999998	20.3645	24.179579999999998	22.7166	18.8546	10.1332	11.181785999999999	4.61474
gene-LOC110114319	19.3977	19.0222	21.3871	15.6415	12.8875	11.7467	11.7212	9.28196	9.75177
gene-LOC110114318	36.744	44.2593	45.7149	32.8948	32.449287999999996	33.6354	28.0729	28.332331999999997	23.9696
gene-LOC110114314	12.322	10.2189	10.2777	9.9663	8.375782000000001	10.5966	6.24327	7.30406	7.10337
gene-LOC114580274	6.53207	5.14991	6.164600999999999	3.107	4.8005510000000005	4.46859	5.80819	4.02231	5.72243
gene-LOC110109295	1.01696	1.22348	1.31117	1.47993	1.12832	0.913478	0.35151	0.493406	0.30018
gene-LOC110109749	14.337	17.545	15.1883	30.0344	31.3171	21.3815	9.8441	16.977	11.585
gene-LOC110109741	1.98947	1.88248	1.18853	5.65304	5.33619	7.31996	4.16528	3.3122	3.78685
gene-LOC110116202	0.04714	0.967503	0.396064	2.55386	3.24209	4.0014	0.985224	2.76494	2.02669
NewGene_1148	1.7601529999999999	1.83538	2.13704	2.1022	1.25293	0.687126	2.98873	2.72466	3.28502
NewGene_1149	0.9263619999999999	1.10037	1.4837	0.895585	1.4038460000000001	1.59012	2.4092	1.50414	2.64811
NewGene_12275	0	0.91744	0.352629	0	0.730153	0	0.98018	1.64658	3.31431
gene-LOC110091922	109.017	122.864	121.54536399999999	133.61	147.098	136.134	275.129	290.495	247.157
gene-LOC110091924	2.77197	2.52211	2.39109	5.88004	5.41928	6.13854	2.55748	2.74372	2.13939
gene-LOC110101293	2.24852	1.70718	1.96674	1.57747	3.45292	5.24538	5.28558	4.8596	4.7015
gene-LOC110101295	11.9452	11.9442	11.082	8.1294	7.75361	6.76196	13.8563	14.0613	15.613
gene-LOC110092789	12.1804	7.21074	7.74202	9.49089	6.55579	6.17643	5.12498	6.5189	5.29269
gene-LOC110092788	1.7935240000000001	3.05044	2.70278	8.986341000000001	9.03964	9.76363	0.893368	4.424771000000001	5.24655
gene-LOC110092780	30.8793	30.0204	24.5951	19.3895	19.3179	18.9625	21.4188	23.0115	22.5436
gene-LOC110092784	10.6811	11.0047	11.8864	7.94667	9.00425	9.56949	5.19552	5.65651	4.01084
gene-LOC110106743	228.16	217.039	253.808	186.465	156.136	181.043	150.565	126.916	125.895
gene-LOC110093783	8.01237	4.36313	5.019190999999999	4.79083	3.85935	2.6928780000000003	1.7073990000000001	1.8776	1.08149
gene-LOC110106745	15.3276	11.4186	9.54965	14.4236	14.8238	12.8053	8.29665	9.89869	7.08916
gene-LOC110113640	3.59658	3.23985	2.84896	7.07557	5.63176	7.39181	2.33596	2.35007	1.0935
gene-LOC110093438	21.9703	25.4767	24.2428	20.0125	19.263	18.4981	30.7524	29.5056	31.6983
gene-LOC110094787	25.3623	28.7143	29.2124	36.724	35.7976	50.881	40.0348	36.2852	47.412718999999996
gene-LOC110112921	28.8802	30.9008	30.1175	34.1128	33.2892	27.3477	50.8907	49.3221	51.9721
gene-LOC110112926	1.38757	3.10087	3.27271	6.72805	4.56248	3.92335	7.7854909999999995	8.42671	7.93275
gene-LOC110112924	57.7333	47.856	60.403589999999994	37.0412	36.073930000000004	39.2931	43.3414	35.1667	42.6124
gene-LOC110103594	2.08918	2.31982	2.38049	3.62693	4.93012	6.1975	3.42537	5.18809	3.82341
gene-LOC110103592	0.552621	0.864599	0.700891	1.65283	1.28771	2.3832839999999997	0.814233	0.920204	0.561058
gene-LOC110110692	3.41272	4.11236	2.22511	6.41432	4.52497	4.86112	6.89267	8.96158	9.29825
gene-LOC110103625	1.87701	2.7812	1.46507	0.234859	0.794959	0.49958	0.824259	0.898841	0.967545
gene-LOC110095075	7.85521	9.83079	7.65454	9.34419	7.57002	10.1828	15.0646	12.2463	10.6345
gene-LOC110095071	0.320874	0.408823	0.941356	2.29585	1.19145	1.61787	0.222546	0.68873	0.38954
gene-LOC110096525	4.73183	4.34945	5.19629	8.47963	6.59487	5.439	3.29146	2.61243	2.58656
NewGene_6687	0.18999	0.151607	0.139434	0.704796	1.31658	1.15408	0	0.165184	0.187838
gene-LOC110097692	3.08019	3.54479	2.54606	2.09785	2.0162	1.75102	1.76297	1.2482	1.14658
gene-LOC110097694	4.43921	5.25514	3.84798	12.0205	11.377	8.54857	7.62602	7.91056	8.94335
gene-LOC110107629	14.2192	16.1911	10.603	8.14714	10.1402	9.20579	6.79901	9.26779	5.70895
gene-LOC110107625	1.05755	1.07587	0.482829	0.515358	1.74716	1.54031	1.51778	1.39375	2.82429
gene-LOC110097349	5.95261	5.65683	7.76973	1.99069	3.43524	1.74542	3.33727	3.74059	3.07282
gene-LOC110097347	25.0678	16.2961	22.5702	13.563310000000001	10.350753000000001	13.5356	23.1644	14.502911999999998	15.0004
gene-LOC110097344	116.974	119.222	123.792	75.41159999999999	80.9689	83.9783	96.7643	88.1862	99.4499
gene-LOC110097342	24.9671	27.1463	25.418	15.4919	16.9593	15.5869	24.646	19.8089	21.0953
gene-LOC110097341	4.05952	5.33164	2.54174	5.94419	7.01561	8.78568	10.0351	9.34103	6.92319
gene-LOC110093843	4.45645	7.11525	5.20489	2.4405	4.01702	2.21768	5.91808	5.61255	6.56593
gene-LOC110093846	0.670149	0.625407	1.40821	1.80919	1.36286	1.24836	0.269723	0.885754	0.138121
NewGene_210	2.96919	2.1047	1.8153	3.04486	2.27659	2.44048	3.72685	3.91827	3.0759
gene-LOC110095424	168.399	180.056	159.719	170.539	167.131	182.41	247.452	307.626	219.76
gene-LOC110095426	8.16243	7.59342	7.61083	4.76887	6.32055	5.30553	8.99677	10.1023	9.67093
gene-LOC110105081	3.44551	3.02247	3.35918	1.72172	2.0189	1.78052	1.113	1.70983	1.35972
gene-LOC110116122	20.500041000000003	23.6498	19.727959000000002	12.5948	14.4829	14.8286	0	0.824863	0
gene-LOC110116121	59.548567999999996	55.075618000000006	61.718	39.0366	38.5748	38.0956	28.133878000000003	28.1262	32.096185999999996
gene-LOC110102371	36.825	46.7947	41.9198	46.1697	51.5706	49.0008	61.1677	70.8072	55.8946
gene-LOC110116694	47.7521	40.9285	48.3532	32.7022	31.4167	29.5053	43.2685	37.6114	38.7744
gene-LOC110116695	0.350701	0.650877	0.527972	2.23843	1.96358	1.79478	0.329958	1.48566	0.932817
gene-LOC110116697	2.22351	4.81276	5.34306	6.85503	7.9225	8.19977	7.51188	9.9041	6.68291
gene-LOC110115760	30.6986	28.333	26.9809	21.7284	21.2669	16.9301	16.869	18.349	20.3096
gene-LOC110112469	13.1431	12.0497	13.9703	9.15721	9.25422	8.70091	10.6314	8.5349	8.84923
gene-LOC110111477	40.1727	36.8355	39.9928	17.6429	19.7255	18.7285	22.1561	25.2691	24.7645
NewGene_16560	13.5639	11.4131	15.315533000000002	8.552800000000001	6.072089999999999	8.37628	14.1134	17.2959	13.9202
NewGene_20038	11.3632	18.0833	16.9343	26.5656	22.9393	23.7524	22.4243	20.817	20.1504
NewGene_3791	0	3.53891	2.80089	1.11878	2.17063	2.00778	5.09	2.95519	4.22885
NewGene_3790	2.6947799999999997	1.94144	2.67199	1.38552	0.40222	1.91028	0.397154	0.673172	0.95991
gene-LOC110108371	15.5687	17.9536	24.8765	19.140954999999998	16.7821	17.5146	31.9925	25.8122	29.1203
NewGene_5413	19.2958	17.620195999999996	19.900444999999998	51.796924000000004	59.9251	60.2286	30.7093	30.0292	43.92093200000001
gene-LOC110103027	9.14671	10.5252	9.89398	15.457	15.6251	15.7814	8.67538	13.1811	13.6202
gene-LOC110112104	8.94771	7.06745	6.29524	13.312	14.6586	16.5994	6.47688	7.39783	7.91827
gene-LOC110112107	84.7764	95.2235	91.9997	107.437	122.8	112.454	128.792	154.39	141.904
NewGene_5240	2.30788	2.09717	2.03464	0.663185	0.849525	0.926315	1.7188	0.674518	0.091455
gene-LOC110102853	90.2159	97.6561	86.5079	88.4593	79.4608	83.5977	117.64	112.329	129.926
NewGene_4118	10.494	6.22764	8.43812	2.52504	2.11287	2.23279	4.87167	2.7098709999999997	2.81735
gene-LOC110092085	4.83858	6.04576	6.62448	9.98376	9.62745	8.79424	7.38812	5.89442	6.27347
gene-LOC110092089	5.56262	5.4412	6.447044999999999	5.6742	3.85397	4.47059	2.24232	2.94062	3.39897
gene-LOC110097101	10.4285	11.810918000000001	9.52816	13.349	14.7497	10.677	16.537073000000003	16.5111	16.5474
gene-LOC110097106	34.2928	32.1323	38.0795	25.7978	24.5411	27.7755	46.9935	42.328	44.0103
gene-LOC110097109	72.4313	63.8985	73.846	57.8119	54.466238000000004	69.2037	47.9901	39.6766	47.4133
gene-LOC110101316	2.62402	2.69448	2.28241	6.42025	7.86961	5.48159	4.60989	4.59176	1.64258
gene-LOC110101312	96.3886	100.322	98.4687	64.3782	62.9636	69.7975	68.8181	68.9831	71.694
gene-LOC110092621	4.41875	4.40052	3.30744	4.26471	3.49215	3.36823	1.83249	2.79001	0.978355
gene-LOC110104852	13.3177	14.3324	11.2692	20.9516	22.8309	20.7907	21.3781	22.901	24.458
gene-LOC110110529	16.3609	15.1777	15.0183	14.2884	13.335	22.1071	7.57821	7.83259	7.07113
gene-LOC110110520	96.943	106.54	95.2382	80.4934	80.9192	88.4105	51.045	59.7387	58.4675
gene-LOC110110522	84.9371	82.778	75.6544	52.0672	53.9697	59.3659	57.4917	55.1225	59.7438
gene-LOC110103819	38.2592	43.1856	37.2719	29.2691	39.875	32.0284	26.1797	28.1739	21.1943
gene-LOC110094661	7.83586	7.51762	7.28526	4.95143	6.5004	6.84478	10.596	8.42698	8.79426
gene-LOC110094665	8.59502	4.79597	3.55828	2.55609	5.27264	3.84652	2.34737	3.58537	1.30699
gene-LOC110105743	3.26681	1.16568	2.26531	0.838036	0.672015	0.369054	0.660539	0.770287	0.799214
gene-LOC110105741	1.53234	1.214	1.31454	4.84274	4.90207	4.66317	0.425516	0.791558	1.22332
gene-LOC110100547	1.31183	0.781732	0.682373	0.508001	0.857285	0.630923	0.190371	0.643995	0.202885
gene-LOC110100546	13.6363	10.7375	10.6443	11.3049	7.0273	7.13673	21.181641000000003	14.5461	18.8281
gene-LOC110100541	0.880421	1.22291	0.785335	0.887877	1.37394	2.21167	0.723663	0.586619	0.528166
gene-LOC110097810	0.033273	0	0	7.86989	8.68377	7.60894	0	0	0
gene-LOC110099419	26.286	31.1215	26.3039	44.4929	38.1374	49.0093	36.2676	28.7581	42.6515
gene-LOC110107009	0.881768	0.824905	0.846541	2.0489990000000002	1.14448	1.79622	1.04848	1.01728	1.16101
gene-LOC110107003	121.326	122.59419700000001	110.276	96.5177	102.955	97.0974	80.6556	74.6462	77.52833600000001
NewGene_6531	7.537164000000001	4.3057419999999995	5.6528	5.15076	4.31351	6.678242999999999	8.223116000000001	7.9589	9.548145000000002
gene-LOC110107177	7.64391	8.96288	6.71979	15.334	18.2209	16.3707	27.5244	36.0323	34.5994
gene-LOC110107174	2.89961	3.18683	2.87241	4.24908	6.00283	6.04547	6.455	6.98388	6.59129
gene-LOC110115182	116.593	120.061	103.641	181.73	180.516	190.639	192.469	197.4	188.657
gene-LOC110104064	51.5963	61.7823	55.4953	106.429	103.739	99.693	114.7	116.81	101.671
gene-LOC110104061	169.545	157.682	173.813	126.603	116.895	145.358	99.2721	98.3542	108.88
gene-LOC110100235	7.14232	7.92192	6.08356	4.42735	5.10304	3.45728	9.21033	9.97239	9.62236
gene-LOC110105996	22.0802	22.737751000000003	21.8599	9.66966	5.08727	7.52718	9.62722	7.5081	10.071
gene-LOC110105995	12.7186	12.5838	17.5215	7.75038	7.75259	9.08909	7.56606	7.03847	8.81102
gene-LOC110105994	14.3279	15.4854	15.1171	20.4272	19.5595	17.9826	10.8372	11.8043	12.4335
gene-LOC110105993	18.617	15.4366	20.1547	21.3619	21.3806	25.5155	39.28	35.7769	36.7695
gene-LOC110096778	0.200557	0.433413	0	9.59177	10.6548	9.59906	0.750689	0.483861	0.591927
gene-LOC110115189	1.09083	1.45381	0.809738	2.18	2.0075	2.98247	2.38947	2.97187	2.32673
gene-LOC110108579	14.9485	23.7499	18.4297	7.404	11.1711	5.31632	16.8165	23.7976	19.4435
gene-LOC110107786	0	0.540332	0	4.98549	2.8134	1.29892	0.794243	0.301185	0.497713
gene-LOC110108575	0.394439	0.621716	0.137007	2.22622	1.35909	1.16829	0.041833	0.364801	0.591093
gene-LOC110105330	0.876455	1.77119	1.1945	2.33083	2.32215	2.16427	3.7452	3.82533	5.13581
NewGene_399	0.7863009999999999	0.509659	0.174428	0.7010730000000001	0.719341	1.35565	0.47477400000000003	0.134802	0.044153
NewGene_18770	7.12595	7.05065	7.669700000000001	11.521519999999999	9.72334	8.551870000000001	3.7612769999999998	6.015422999999999	5.2114069999999995
gene-LOC110107876	20.7671	14.4503	13.5077	28.974	26.9291	33.061	15.7552	15.2393	9.52657
NewGene_17498	0.331576	1.26031	1.26037	4.25816	3.99087	7.32477	2.20812	2.84612	2.74866
gene-LOC110107283	4.49023	3.5355	3.86314	4.54714	5.32815	4.51459	1.17753	3.31939	2.19844
gene-LOC110107282	26.6342	23.8727	18.9765	17.581	13.5576	18.4523	15.2329	16.3067	11.3204
NewGene_13643	0.917066	1.86323	2.76479	2.1418470000000003	2.1925	4.76184	4.989663999999999	4.35265	4.41113
gene-LOC110111928	5.18262	4.04568	3.44692	6.92932	5.92163	5.32325	1.78385	3.23335	1.53276
gene-LOC110111923	55.3836	66.3873	57.0038	37.5294	42.3578	40.8577	26.4325	33.3689	31.8255
gene-LOC110115354	14.3382	15.5038	10.9309	20.7016	24.7037	18.4354	17.7068	32.6449	21.7581
gene-LOC110116719	1542.31	1778.78	1526.64	1525.81	1889.04	1679.07	2881.15	3916.84	2941.54
gene-LOC110116712	19.6105	18.301	18.0298	16.6618	17.2377	17.8106	11.496	10.9057	11.0755
gene-LOC110093112	2.16465	2.40461	1.75893	0.451851	2.04857	0.639439	1.10187	0.58944	0.224811
gene-LOC110093111	3.08356	2.88519	2.59374	0.945734	1.67738	3.00208	1.92795	1.64077	1.21963
gene-LOC110094461	110.446	98.383	88.7662	24.6318	32.4645	27.2029	47.5926	49.7885	51.3296
gene-LOC110098124	6.54582	6.7011	6.67412	6.96044	4.95162	5.6946	4.76785	3.60287	4.19567
gene-LOC110111152	34.2866	27.5581	38.404	14.8609	11.5592	16.5098	11.5595	6.97645	8.66028
gene-LOC110092339	7.32783	11.2603	11.4141	18.9736	14.9536	13.9246	5.5179	9.25867	8.29137
gene-LOC114581309	0.188562	0.180125	0.291588	3.49661	3.01514	4.15822	2.64327	1.72479	4.365653999999999
gene-LOC110110406	0	0.514053	0.593405	0.796307	1.79872	1.56295	0	0.127314	0.146991
gene-LOC110099652	6.17878	7.27178	6.24675	8.94187	10.2204	10.0843	12.2862	11.0179	9.9967
gene-LOC110099656	3.79897	4.70604	5.5083	4.66658	5.22417	5.53935	10.154198000000001	7.34997	8.77418
gene-LOC110106257	4.16008	6.31897	5.51384	13.9515	13.0742	12.9539	0.693196	2.27185	1.0988
gene-LOC110099381	14.9337	12.1916	16.9138	19.3933	18.3344	14.2024	10.0273	7.01609	11.473
gene-LOC110113173	2.01793	2.58381	2.72265	13.0666	20.4434	17.5092	0.049093	1.0635	0.414155
gene-LOC110113177	1.72589	1.73539	1.79136	8.2781	10.202	4.77775	0.052647	0.861254	1.82667
NewGene_4484	1.2071	1.19664	1.48189	0	0.351943	0.217544	1.10659	0.515824	0.578672
gene-LOC110093026	14.0472	9.61111	11.4216	19.7987	22.0949	23.488	8.26612	8.35183	8.71326
gene-LOC110095408	13.543520000000001	15.919633000000001	11.4405	9.55166	12.685182000000001	11.1647	15.277503999999999	15.679908000000001	16.304375999999998
gene-LOC110100947	12.7596	11.0564	9.49598	5.61517	5.77489	3.92949	5.06177	3.63739	5.25809
gene-LOC110100946	26.343066999999998	24.9721	25.4375	16.6432	18.7044	17.9236	15.5348	16.357	18.6315
gene-LOC110096179	15.0955	12.6288	12.126485000000002	12.6624	8.12905	15.067694000000001	13.9608	17.2824	26.6883
NewGene_5165	666.4600760000001	664.666	750.84	805.9511299999999	943.031	932.581	210.708	218.209	198.137
gene-LOC110092473	3.54474	3.80209	4.47269	2.40655	2.2228	2.44912	4.18676	2.94946	1.79181
gene-LOC110094558	36.6914	25.1113	31.3403	28.5247	27.7173	16.4787	11.2373	21.2392	14.4647
gene-LOC110105237	8.42204	5.66837	3.98516	4.06941	6.03283	4.59775	1.25826	3.43954	3.18866
gene-LOC110094552	18.0294	22.6414	21.111	13.4648	15.6837	11.72	17.4669	17.2812	15.959
gene-LOC110094555	2.19198	3.56371	2.37402	5.91451	7.33031	4.45507	1.09	1.8545	1.05013
gene-LOC110103992	0.281617	0.964909	0.055012	1.91105	4.75169	5.89124	0.800834	1.56737	0.244607
gene-LOC110109931	8.13648	10.108661999999999	12.4355	13.7354	14.095	15.6821	16.802	18.314693000000002	16.4233
gene-LOC110109933	4.09437	6.12191	5.6555	2.81757	4.14279	3.95622	12.485	7.7652	5.54449
gene-LOC110109938	5.59052	7.38098	6.95055	5.16805	2.86494	4.86688	14.7135	7.62202	11.8191
gene-LOC110115010	16.7582	12.041	14.2191	8.15663	7.08486	8.0167	9.13736	8.65379	10.4212
NewGene_621	4.05054	2.63286	3.04213	1.32829	4.18776	1.35263	5.3435	7.11042	3.89638
gene-LOC110096869	2.91889	5.30581	4.29537	4.97295	3.2848699999999997	2.94676	8.93583	10.2231	7.82798
gene-LOC110092364	1.16147	0.948018	1.14379	1.05908	0.74798	0.241505	0.32342	0.354965	0.460074
gene-LOC110110069	67.2002	60.6568	51.4201	73.8218	89.1507	67.8441	44.0792	53.5722	41.5809
NewGene_22322	3.75845	2.57639	4.429	1.62761	1.54624	1.82933	1.79744	2.2806	3.18543
gene-LOC110105909	0.764673	0.753859	0.423229	1.67394	1.39839	1.93425	0.741848	0.686878	0.299086
gene-LOC110107214	9.35733	17.7185	11.1866	4.25046	7.25755	5.04623	2.05044	4.23441	3.7961
gene-LOC110107212	24.7858	20.2082	24.829241000000003	4.2596	4.451885000000001	2.9312259999999997	3.14555	3.05857	3.1704
gene-LOC110095367	0.068576	0.223983	0	0.440727	0.747453	0.954018	0.363634	0.396261	0
gene-LOC110095364	39.9775	33.6233	30.2486	12.6502	18.2965	13.5754	14.0865	15.4602	9.31402
gene-LOC110104747	2.00047	1.68473	1.82123	0.487328	1.06397	1.62407	0.340023	0.389253	0.109033
gene-LOC110104746	34.2069	36.7534	29.7152	45.7377	45.8433	37.0137	25.3961	24.5005	23.1372
gene-LOC110109215	14.1404	13.2685	7.57747	3.87195	7.77069	1.82916	6.11584	5.9105669999999995	3.2009
gene-LOC110099107	46.9862	51.7755	55.6194	34.6229	35.106	28.9758	49.2428	51.1325	48.2461
gene-LOC110099104	6.45442	7.50139	5.03732	11.8495	12.0635	13.1983	3.13576	3.5928	5.40856
gene-LOC110116281	6.59648	8.23078	9.06984	5.8742	4.51076	5.23099	8.83364	8.56698	11.1884
gene-LOC110116280	10.1166	8.51232	8.23806	28.4245	36.8172	33.0177	5.7408	6.69154	7.55883
gene-LOC110114768	0.815906	1.34959	0.650222	3.32226	1.93834	2.39682	0.83434	0.915022	2.16954
gene-LOC110096905	55.8812	73.6654	79.0062	49.3143	47.0265	51.7831	62.4225	80.9429	73.036
gene-LOC110115250	57.857	63.4303	50.5417	63.5595	61.624	69.12	31.0568	32.7012	31.2152
gene-LOC110115253	12.7939	15.9307	14.1723	1.30063	1.27755	1.16713	1.92393	1.7919	2.271
gene-LOC110106877	0	0.397166	0	9.72548	8.94269	5.54383	0.662982	0.254852	1.01552
gene-LOC110106873	7.27651	9.22549	6.29235	13.516	16.825	15.4915	4.41229	5.60006	4.97763
gene-LOC110116501	11.1394	9.85468	12.1835	26.0049	21.5182	21.8396	11.8539	11.0147	12.4789
gene-LOC110092477	6.5628	6.37532	6.43261	5.83741	7.80614	7.31917	11.5563	8.728	8.59864
NewGene_1399	11.5184	6.89531	7.08477	4.11739	5.6990289999999995	7.3021	0	0.099855	0
NewGene_1398	4.3379270000000005	2.31378	1.89352	2.25099	1.92575	1.11203	0	0	0
gene-LOC110114619	40.4997	53.9854	48.6163	29.8305	30.929	25.3115	64.501	81.4838	71.7879
gene-LOC110114612	0.355155	1.46813	0.77834	3.22675	2.32001	2.48045	1.60385	1.02524	1.11214
gene-LOC110100333	18.8562	13.9654	16.9216	11.4795	10.5232	8.69566	5.6505	8.31385	8.66524
gene-LOC110093708	12.477739999999999	8.14882	9.0274	4.13306	7.44111	6.9400200000000005	6.87032	7.36771	7.88585
gene-LOC110093704	258.271	209.628	231.385	192.151	182.318	203.929	149.459	132.858	163.613
gene-LOC110113080	2.65434	2.57384	1.69122	4.46165	2.74304	1.88751	4.55659	2.95326	6.06768
gene-LOC110098084	81.5351	84.7821	88.599	60.2513	66.9389	59.907	37.1575	49.5518	37.4156
NewGene_22120	1.53053	1.29116	2.08719	0.455114	0.682466	0.438447	0.775983	0.233928	0
gene-LOC110112519	15.0351	16.227	20.5695	17.4368	17.1694	18.1757	24.931	24.3729	25.9994
gene-LOC110101069	1.86061	2.20704	1.30128	2.11858	1.54245	1.93078	0.167317	1.09274	0.684786
gene-LOC110094165	34.1251	37.7017	30.6789	44.8399	44.5866	36.3692	51.3602	52.6872	51.7109
gene-LOC110110619	40.4236	34.5702	33.6716	56.2195	48.5991	65.1732	40.6329	33.8647	32.178
gene-LOC110110612	3.00183	4.42875	3.29783	7.99057	10.8362	11.103	10.1952	9.07917	9.37352
gene-LOC110103514	8.35233	6.66292	7.03985	6.80696	5.99876	4.23885	2.59935	2.6805	4.02805
gene-LOC110103517	1.15538	0.905334	1.19193	1.07173	0.77615	0.733789	0.20954	0.515085	0.354308
gene-LOC110103510	1.88737	1.83113	2.5639	3.99018	5.53197	5.33077	6.17297	5.21622	5.95763
gene-LOC110106591	0.587984	1.62833	0.592951	2.49807	2.56739	2.76735	1.27717	1.6902	1.72715
gene-LOC110099029	3.00496	1.30978	1.63094	0.313316	0.512741	0.219026	0.607353	0.635105	0.439653
gene-LOC110099028	10.113	7.25858	7.28187	8.88358	7.29153	7.40678	14.3896	14.7531	10.7397
gene-LOC110099024	6.33383	3.5342599999999997	4.1319	8.27044	5.77924	5.53503	8.57052	6.284492999999999	6.72714
gene-LOC110099021	43.1416	37.098	44.1061	31.8169	24.5604	30.5063	49.3695	41.102	50.4717
gene-LOC110106045	22.89	33.9107	24.596	39.0287	34.4431	41.5468	44.0181	46.2739	48.4381
gene-LOC110106046	10.4651	10.419	12.2442	18.6371	14.7888	19.5324	8.57929	8.50032	10.5867
gene-LOC110092865	115.765	123.575	120.572	70.1759	78.3019	67.3517	48.2129	54.5562	48.5777
gene-LOC110095619	0.412896	1.64853	1.01289	2.90015	2.22641	1.68847	1.03802	0.891473	0.623798
gene-LOC110095617	50.7727	47.506	43.327	27.2339	33.184	35.6192	54.1383	57.0969	51.8031
gene-LOC110110528	10.5111	9.64017	7.34985	13.5441	11.649	11.1976	8.34755	4.91171	7.17862
gene-LOC110101809	10.6895	9.74513	10.6916	12.1015	11.3705	11.2661	7.61065	6.62058	6.87923
gene-LOC110101802	0	0	0	2.11203	1.2377	1.02557	0.08262	0	0
NewGene_20225	209.423	253.52	221.163	174.567	195.751	159.468	100.393	133.412	98.1602
gene-LOC110104357	17.4748	19.543896999999998	18.5736	27.0846	26.5077	27.0108	15.4584	19.2549	16.4803
gene-LOC110104359	5.03443	6.61615	5.34277	5.91437	5.31262	8.50046	9.17433	10.2262	11.5193
gene-LOC110101191	0.623877	0.722354	0.521973	2.58773	3.16608	3.92672	1.18579	1.02717	0.499332
gene-LOC110112680	21.5772	19.234816000000002	15.7853	14.6904	14.357512000000002	19.8018	36.4618	43.5093	39.4569
gene-LOC110104972	62.6021	67.9008	69.9076	38.2323	49.2542	45.365	44.5648	45.9663	40.8549
gene-LOC110104973	37.1781	30.4012	32.956	29.3073	23.0185	27.8429	21.109939999999998	19.754514999999998	18.7521
gene-LOC110104977	27.1361	26.8587	27.0786	47.5474	53.364	61.2951	30.7883	31.9301	32.7025
gene-LOC110104975	31.279	24.7742	26.8399	14.8403	13.6388	14.3757	19.2239	16.555	22.7532
gene-LOC110105001	3.1775	3.14102	3.36394	6.23915	4.12236	4.21783	2.49213	2.27122	2.9766269999999997
gene-LOC110094014	8.00238	9.16818	7.4319	15.9331	14.6019	18.5257	6.49022	5.702	8.75685
gene-LOC110099921	2.54239	4.65057	2.8144	27.4007	27.0285	27.3645	2.04181	2.28982	2.31391
NewGene_26	1.59559	2.09623	2.06404	0.542422	0.542925	0.756752	1.54577	1.2127	1.12084
gene-LOC110102081	4.16557	3.69407	3.96393	3.63205	5.31883	6.97404	10.6743	17.0267	14.5459
gene-LOC110092538	25.0545	28.9749	34.4582	78.3137	71.1489	67.7809	66.5619	70.5208	55.1273
gene-LOC110114057	11.2926	8.50276	8.49037	17.484	13.4114	19.2725	15.3842	10.6216	13.6132
gene-LOC110114058	8.64197	9.6774	7.7943	12.6398	15.7822	17.598	3.64086	5.3987	3.76158
gene-LOC110092539	1.37556	1.78075	2.97101	1.30023	0.743172	1.67416	0.735787	0.858516	0.620049
gene-LOC110108049	65.9134	51.6124	56.9769	55.3236	45.3342	45.0592	42.4467	36.7314	32.0397
gene-LOC110108047	2.77457	5.07958	5.00932	7.27526	7.34029	7.44279	7.75082	7.77983	6.42036
NewGene_3713	8.14737	8.47001	11.7779	9.50876	10.9938	11.0398	5.54334	5.74919	2.87946
gene-LOC110094173	0	0.047324	0	0.717688	1.49596	1.17512	0	0.020652	0
gene-LOC110110544	37.6968	28.965	37.85	19.0009	19.9339	22.9195	22.7339	15.4561	24.1643
NewGene_11333	2.93085	1.15414	1.18677	2.67782	2.94876	4.0877	0.384786	0.527833	0.82529
gene-LOC110110542	10.8267	8.79792	8.40113	11.4967	11.7823	8.77528	15.246	17.6187	20.7351
gene-LOC110109396	0.309768	1.54133	0.81484	1.6038	2.8513990000000002	4.12375	2.09984	1.61497	1.12429
gene-LOC110110540	6.507	6.13085	5.9369130000000006	2.6375	3.14987	2.51502	3.56924	3.6314290000000002	2.96792
NewGene_2343	4.27368	6.53377	4.51328	1.91622	4.84395	2.35122	7.54504	10.8128	6.52102
NewGene_2342	3.63179	2.05348	3.45502	4.09173	3.00555	1.95963	4.93839	3.66066	4.48062
NewGene_21867	0.514078	0.6693899999999999	0.161049	1.13064	0.7100310000000001	0.696709	0.11975	0.309698	0.234625
gene-LOC110109023	21.6346	30.1204	23.1326	39.7034	43.986	37.8011	28.518	39.943	27.0723
gene-LOC110109024	22.9161	19.7005	19.7775	26.0389	30.3817	33.863	7.51579	7.38697	5.85599
gene-LOC110115864	22.8283	17.3975	17.7659	15.5042	15.6285	19.1747	12.4437	11.5587	12.7575
gene-LOC110094608	21.3459	15.1275	14.5681	16.0058	18.5203	28.4004	12.9579	12.9401	11.5592
NewGene_21285	0.941638	0.773244	1.42204	3.36949	1.73877	1.87463	0	0.33289599999999997	0
gene-LOC110099193	1490.01	1738.01	1506.19	1487.9	1773.95	1501.27	2495.74	3287.24	2547.97
gene-LOC110099197	43.6644	45.8505	39.9881	78.4621	63.1093	60.7709	23.7458	36.0634	29.0968
gene-LOC110106640	14.0522	13.4736	11.4109	9.96659	13.345	13.1999	19.91	19.1358	20.4367
gene-LOC110106644	19.6473	16.5628	17.8459	16.3206	14.2596	13.5829	7.92751	9.09517	12.1932
NewGene_20425	3.88033	3.60016	4.40042	2.53821	1.99074	2.58601	2.54929	1.78551	2.83589
NewGene_10854	4.51596	4.31847	2.9912	7.41458	5.10352	7.85937	8.47099	6.77555	8.66819
gene-LOC110115048	0.706249	1.63519	1.91239	3.42394	2.25506	1.37841	1.75868	3.20645	5.74256
gene-LOC110115044	2.662	2.41242	2.94128	3.0244	2.53735	3.04706	5.16712	4.01764	4.27564
gene-LOC110101394	687.04	735.172	689.04	586.875	627.464	605.751	421.241	448.002	396.209
gene-LOC110112899	52.3994	66.807	53.3294	66.753	69.0652	53.0238	37.8323	43.4534	32.8542
NewGene_5829	3.5385210000000002	2.8015209999999997	1.3543640000000001	5.136296000000001	5.4441120000000005	6.6755	3.3436320000000004	2.73089	3.3065040000000003
gene-LOC114580852	3.67313	3.5761809999999996	3.1359229999999996	4.59523	4.74551	4.84846	6.36606	6.30785	5.4482
gene-LOC110103896	18.1301	17.5397	18.1148	10.3182	12.3606	11.9957	24.101	24.6635	22.4035
gene-LOC110103890	6.60802	5.37924	6.99116	8.06923	7.39772	10.4022	4.40284	4.30912	6.05592
gene-LOC110103891	11.6691	13.4304	11.786408999999999	19.2017	16.1323	17.2114	23.628172999999997	20.007016999999998	21.7494
gene-LOC114578772	4.74266	3.84612	5.58827	1.1773	1.23313	2.00846	1.04028	1.76165	0.744598
gene-LOC110114104	15.7989	11.1384	15.1265	24.0815	23.3471	22.2711	7.6768	8.46992	13.0032
gene-LOC110100273	60.2423	63.612	56.5793	47.362	50.3392	48.9045	69.6312	81.616	68.9944
NewGene_1563	41.7833	40.7067	42.9821	19.5529	21.5342	14.1185	12.4819	13.4217	5.57477
gene-LOC110113071	9.7374	9.98796	7.82911	12.1828	11.2804	11.177	6.20839	6.52907	5.92138
gene-LOC110096978	0	0.132923	0.144558	0.776627	1.48401	0.711174	0.075442	0.168249	0
NewGene_6087	2.62238	3.5802	3.34611	5.79769	7.1687	6.13902	5.799	5.36527	5.59623
gene-LOC110097838	32.3934	32.2271	37.8876	40.8098	36.9249	33.0568	11.3149	12.991	9.83278
gene-LOC110113019	9.19699	6.76803	7.32234	5.6518	6.84051	4.45457	4.47758	5.48048	5.38399
gene-LOC110099495	4.4972829999999995	4.786643000000001	6.36141	9.47725	6.97856	6.66119	10.577	6.29362	6.59783
gene-LOC110101635	0	0	0	0.886908	1.01741	0.997667	0	0.074075	0.376378
gene-LOC110112303	8.76118	5.479938000000001	8.14962	6.22747	7.123578999999999	7.46538	3.2460690000000003	3.60263	5.10104
gene-LOC110112301	3.62639	2.85067	3.88815	3.73349	5.06998	2.831	1.39978	2.22194	2.41384
gene-LOC110098547	104.419	126.545	88.7588	117.148	124.309	104.61	62.9638	84.6344	57.2545
gene-LOC110098541	19.7296	17.1489	14.8928	11.349	10.5909	13.5446	23.8033	19.7639	17.2064
gene-LOC110098540	10.249099000000001	12.1057	12.739014000000001	8.68556	7.05978	7.9982240000000004	16.9902	17.6834	17.0959
gene-LOC110103705	0.050505	0.153885	0.090258	0.751678	0.837449	1.02243	0.040267	0.112889	0.009712
gene-LOC110110860	8.1518	7.50653	8.61018	4.36867	5.59303	3.25113	4.92455	2.46576	1.90624
gene-LOC110110862	9.96674	6.37394	7.2417	3.73375	6.21867	4.07378	4.02884	2.88327	6.35675
gene-LOC110095133	3.13712	3.58586	5.39614	11.1967	9.02324	8.96152	4.90308	4.66279	3.61854
gene-LOC110095132	4.8257010000000005	3.91778	5.32782	5.62414	5.7209	6.33863	9.33568	7.32137	9.89819
gene-LOC110095131	12.2318	13.8678	15.0606	34.961372999999995	31.273659000000002	37.6299	15.980566999999999	10.87	11.1996
gene-LOC110095130	9.61929	10.9912	11.8708	6.48159	5.67591	7.03942	13.9831	12.3639	11.3617
gene-LOC110095137	6.53015	5.05364	2.53142	2.88546	5.00413	4.94837	6.55175	7.31715	6.35457
gene-LOC110095134	6.37926	7.22695	6.76398	13.2883	14.1592	10.9309	4.8318	7.63238	5.90336
gene-LOC110106364	1.12852	1.36101	2.29559	1.41658	1.74122	1.4937	2.48046	2.73144	2.12605
gene-LOC110106368	13.131	18.9619	16.4443	9.70021	10.3044	9.95491	16.6921	14.2687	12.843
gene-LOC110102011	40.9605	33.695685999999995	39.3228	18.5834	23.6464	17.106640000000002	26.291491999999998	28.5585	33.3539
gene-LOC110095790	5.27001	6.0381	4.59133	8.97735	10.3976	10.0938	10.2216	10.117574999999999	11.3709
gene-LOC110096448	14.163113000000001	13.052000999999999	11.748232000000002	14.321898000000001	15.2577	20.8634	22.7165	14.9797	20.5643
gene-LOC110096441	3.03757	3.03242	2.37216	5.41218	4.61903	4.29625	5.21784	4.1220479999999995	4.86233
gene-LOC110096447	2.31569	4.12448	6.1407	2.30494	3.35879	2.29109	3.86636	6.99009	5.51852
gene-LOC110095869	46.2145	44.9768	48.5787	32.362	33.1135	34.8915	55.0511	48.1128	49.7176
gene-LOC110107705	5.8584369999999995	4.46287	3.82989	3.79607	5.46511	4.71352	8.0776	8.04344	7.89098
gene-LOC110095863	11.9007	16.1215	12.7894	13.4521	14.3778	10.6324	17.1732	20.5617	22.086
gene-LOC110097798	0.324828	0.592595	0.42248	0.773434	0.791983	0.233423	1.15915	1.17158	1.66694
gene-LOC110097790	9.76339	9.94606	9.8013	10.9037	15.4874	10.2221	19.0606	21.682	17.7494
gene-LOC110097793	79.5626	74.5553	76.8475	47.5463	47.9919	57.9084	20.4475	25.4314	24.682
NewGene_6813	0.542745	0.213507	0.124391	3.26385	2.40479	3.03924	1.38576	0.988829	1.58854
NewGene_6812	4.76896	5.17921	7.40851	0.850685	0.794385	0.638486	1.5689	1.2612	1.52656
gene-LOC110097422	90.2526	92.7124	82.5884	70.8944	78.1149	75.8662	33.1807	36.9429	31.9816
gene-LOC110097420	1.72749	1.49613	1.1501	3.50538	4.06334	2.99068	2.07578	0.687275	0.820652
gene-LOC110093967	33.4261	27.9224	32.2739	30.379	29.893292000000002	32.5897	24.6336	20.5959	17.2021
gene-LOC110109627	0	0.083695	0	9.94484	10.8744	12.9118	0.03923	0.026485	0.382836
gene-LOC110093098	0.140568	0.430392	0.122981	1.69377	2.0354	1.20202	0.718027	0.268719	0
gene-LOC110098952	3.69315	3.79798	4.02695	2.33177	1.83723	2.19858	2.15542	1.42208	1.56743
gene-LOC110098955	14.0215	16.3734	14.6525	12.3009	18.1845	16.276	8.08303	7.69107	9.24407
gene-LOC110095859	3.53436	3.99978	5.16656	8.35783	7.49435	7.98319	9.02419	8.58357	6.23145
gene-LOC110103862	3.04784	2.59205	2.6058	10.7701	13.2603	12.7365	4.87193	3.69328	4.29948
gene-LOC110111220	5.10365	4.16886	5.1795	1.49624	2.99924	2.99715	2.37295	2.26096	2.78041
gene-LOC110111221	6.54099	6.42046	9.3099	3.83011	4.80051	5.63964	1.1427	1.71577	1.88739
gene-LOC110111223	2.53723	1.69618	2.68944	0.789607	1.50967	1.27338	1.41093	1.586	1.03307
gene-LOC110103857	0.169138	0.018165	0	0.811355	0.809855	1.58299	0	0.017548	0
gene-LOC110110370	21.6321	22.2008	21.5799	21.5602	20.0763	19.3322	34.7513	30.7178	36.6355
NewGene_3527	4.43915	2.4857470000000004	4.00779	3.5715	4.61205	3.12512	0.858897	1.39301	0.570288
NewGene_14704	6.75852	11.2507	11.1165	14.1814	15.5732	18.7076	15.1568	19.0396	22.5076
gene-LOC110112226	3.49488	4.54023	3.2641	1.87146	2.15188	1.07319	2.49701	1.66758	1.00229
gene-LOC110103274	3.972	5.1043899999999995	4.409439999999999	7.0430399999999995	5.61821	9.43938	4.87367	5.52041	5.967029999999999
gene-LOC110103275	7.25849	7.27652	7.99889	4.65743	4.66216	5.08911	3.55215	3.22607	2.95155
gene-LOC110109616	82.4208	72.2867	80.6028	30.107	23.3495	27.4001	37.7419	31.9523	36.4342
gene-LOC110109610	5.24169	8.13555	9.14345	5.86845	8.61392	9.19223	3.12025	4.73732	4.65159
gene-LOC110104224	42.5732	61.2257	50.6011	40.0344	41.563	39.7299	70.2391	83.3576	63.6166
gene-LOC110097227	13.0569	10.7999	8.28631	11.625	12.536	10.3281	3.79895	4.76231	4.18799
gene-LOC110097226	41.1984	37.4442	37.1422	25.3234	28.2114	24.7658	30.8557	26.0588	25.3305
gene-LOC110097221	39.6874	39.1421	41.0812	19.9109	18.6097	19.6307	25.0155	24.6945	20.0609
gene-LOC110097228	2.14739	2.62648	2.241	3.69247	2.30131	1.67138	4.73959	3.71404	4.81658
gene-LOC110092540	698.228	722.972	682.081	498.703	522.212	492.175	776.354	761.478	763.365
gene-LOC110092549	9.63634	14.5964	7.69107	0	0.338496	0.050654	2.26025	1.22886	0.379269
gene-LOC110110206	78.793	80.1199	86.6885	64.7325	71.592	71.8651	109.549	112.583	103.743
gene-LOC110103915	0.998022	1.32445	0.791328	0.260112	0.762024	0.839595	3.90099	3.16427	1.71815
NewGene_4925	8.34407	7.282951000000001	10.7794	7.80367	6.6281	5.42976	13.153635999999999	9.96146	12.4734
gene-LOC110106983	9.13793	10.2291	7.09486	16.3898	13.5285	17.0852	11.4646	14.0101	13.4982
gene-LOC110106984	132.127	168.929	143.855	244.049	255.805	227.269	121.479	163.706	146.388
gene-LOC110106989	7.57928	8.5195	8.74073	6.41001	6.33593	4.46081	2.98949	3.57902	4.34682
gene-LOC110097917	16.9008	21.5577	19.57	25.3731	23.314	28.8136	33.5202	30.8978	31.4253
gene-LOC110097916	26.8322	22.9966	22.1667	17.6561	19.6261	21.8423	14.5147	13.1658	15.3854
gene-LOC110097913	7.84957	14.1842	8.68675	19.367	22.3213	18.4865	18.4125	19.2833	12.8662
gene-LOC110099516	61.8471	69.1382	55.2181	49.6596	54.6018	46.6073	29.9505	42.8022	37.9777
gene-LOC110107161	4.4079	7.51734	8.35661	6.69457	9.15831	4.9277	10.6268	10.0607	12.0097
gene-LOC110107163	22.4289	19.489	20.3478	14.6813	17.1903	11.6774	32.872	32.471754000000004	32.0257
gene-LOC110107164	10.1702	8.32653	8.17279	8.33252	7.64254	10.3737	9.6593	13.5371	17.5568
gene-LOC110107165	224.576	236.839	203.023	128.669	141.804	137.726	167.732	189.152	167.908
gene-LOC110107167	0	0.401166	0.123035	0.68624	0.721533	0.680884	0.073954	0.224469	0.178443
gene-LOC110105980	2.31844	2.59991	2.51092	1.05755	1.81888	2.07587	0.627246	1.57912	1.18513
gene-LOC110105983	3.74256	4.0294	2.57113	1.90192	2.113	1.75021	1.86153	1.85848	1.7714
gene-LOC110105984	0.553466	0.980479	0.733186	1.59485	1.31602	1.78788	1.88767	1.08206	1.41633
gene-LOC110105985	2.25077	2.35426	2.88698	2.75728	3.07296	3.28283	1.3223	0.878763	0.943219
gene-LOC110102664	14.2812	13.4494	17.5064	8.58005	8.91657	9.43515	18.6473	15.9934	17.6664
gene-LOC110102665	21.632	19.919	19.8515	31.1947	24.2393	24.2198	17.9372	16.9623	14.8801
NewGene_9145	7.6867719999999995	5.9652330000000005	3.49899	12.1109	6.245610000000001	7.54543	1.52852	4.38868	2.15087
gene-LOC110103135	0.438443	0.277851	0	2.07534	2.72889	1.92076	0.021833	0	0
NewGene_19796	17.0164	14.0569	17.8494	5.222	8.30808	6.4095	28.392	23.4252	25.4748
gene-LOC110096637	1.94224	0.984148	1.06543	4.5267	3.84461	2.06323	4.22447	3.27824	3.51287
NewGene_8235	5.05385	6.47319	4.4781379999999995	5.09765	5.60545	3.2308190000000003	10.9651	6.15969	9.3349
gene-LOC110112441	43.750212000000005	40.078	38.0962	51.192550000000004	48.848651000000004	41.9587	16.5514	11.9049	19.4687
NewGene_2117	1.88469	1.41549	1.5565309999999999	4.01524	2.04715	2.03437	0	0	0.691798
gene-LOC110108747	2.92942	2.77353	2.46177	6.44594	5.09537	5.65784	1.90705	2.46405	1.47337
gene-LOC110108749	6.91509	8.87635	7.8897	14.9521	11.9806	14.4618	2.98506	7.34504	3.90025
NewGene_7701	7.01654	7.65157	7.32047	7.4034	6.45815	5.11321	11.7356	8.46018	9.0581
NewGene_21416	3.70456	4.78903	4.97342	5.91563	4.11936	7.76912	0.956969	1.77134	1.47433
NewGene_21415	7.76962	9.17127	7.68124	14.8485	9.89705	11.3643	5.07042	5.24401	3.50065
NewGene_21413	15.8992	10.7866	9.39222	9.51629	10.7386	11.6435	10.919780000000001	7.39444	7.67448
NewGene_15855	6.27041	4.12939	6.60209	1.09603	3.42387	4.4154800000000005	1.54394	1.42463	1.78089
gene-LOC110116053	96.6234	89.0103	98.2391	65.1847	60.9383	60.7572	72.0553	61.232	79.275
gene-LOC110116054	1.86643	3.38444	1.96772	5.01314	4.57211	4.71099	6.2413	6.0538	5.2597
gene-LOC110116055	6.19475	4.99456	5.9291	12.2413	11.7144	14.1895	6.46719	6.83625	7.91852
gene-LOC110116587	11.8537	11.5981	7.38768	8.35943	6.56807	4.26536	3.80896	5.21591	4.01379
NewGene_1313	8.72606	7.239800000000001	6.365689000000001	6.46686	7.587809999999999	6.5517769999999995	12.5545	10.3824	9.22271
gene-LOC110114564	1.7453	0.855678	0.887451	2.96278	1.78718	2.52058	1.02419	0.787119	1.11718
gene-LOC110111587	8.58656	9.03034	6.02419	11.097	14.0707	13.4271	9.86833	8.21567	6.66755
gene-LOC110111581	10.2715	11.1256	9.82637	13.1365	11.3106	10.9995	17.3306	15.2888	16.7783
gene-LOC110107853	8.4	8.91169	9.20143	10.5645	12.8249	11.6096	7.39394	5.73113	6.24757
gene-LOC110098008	23.3952	28.1987	20.1106	35.1672	31.8967	29.4376	59.5913	55.0335	50.2906
gene-LOC110098004	4.70676	6.49706	3.69053	7.88582	11.062	7.90284	8.34389	14.4352	10.0029
gene-LOC110098000	10.000888999999999	10.0513	14.0078	6.36346	5.98449	6.98969	8.15583	5.4546	6.20014
gene-LOC110098001	15.5535	12.962	13.3669	5.30248	6.21064	5.20258	5.67439	5.73031	6.95643
gene-LOC110114697	3.20503	3.32744	3.1692	2.81717	4.99903	1.05079	7.41264	5.78698	5.30101
gene-LOC110114690	1.96543	2.93561	3.5844	6.6283	3.79801	3.87885	1.57397	1.69349	1.73399
gene-LOC110114698	8.15577	6.351961999999999	7.42649	9.87614	8.92048	9.32476	13.710909000000001	12.9087	13.8116
gene-LOC110111053	6.34037	5.68098	6.29171	3.03133	2.9586	2.3556	2.86177	3.03874	1.68856
gene-LOC110111055	24.5025	26.53	19.8846	24.8521	23.7121	21.4719	8.88673	16.8255	14.749
gene-LOC110112593	0.537215	0.39847	0.554811	1.93793	1.54677	3.01067	0.694628	0.579071	0.239323
gene-LOC110099755	3.27889	3.62805	4.68917	7.80596	9.05663	10.4763	6.55209	7.20971	6.64755
gene-LOC110099754	22.8524	22.7065	21.8823	15.5336	16.0116	15.2509	17.8374	17.4701	19.3987
gene-LOC110099751	0	0.299444	0.443715	0.771937	0.721219	1.09159	0	0.164696	0.263056
gene-LOC110106513	30.316	24.7211	21.9966	15.723458999999998	15.4983	18.968963000000002	15.238738000000001	13.7114	17.9446
gene-LOC110106511	1.6262	0.751287	0.398967	3.05184	5.06447	3.48239	0.030026	0.312503	0.130538
gene-LOC110106519	3.17864	2.92539	2.60963	1.63941	1.79508	1.66201	1.20964	1.54002	0.302703
gene-LOC110102460	12.3495	13.5506	10.8497	17.7017	19.3376	17.5889	10.2851	10.4144	6.77726
gene-LOC110113340	7.6416450000000005	7.88952	7.49591	5.12809	5.61818	4.58913	5.180816999999999	5.3151209999999995	7.76159
gene-LOC110113343	22.4419	21.3862	25.467	34.6763	29.8502	28.1183	36.4326	32.4115	34.5401
gene-LOC110100824	23.8584	23.0406	22.238	16.8931	19.611	18.0804	29.176	29.5376	33.3078
gene-LOC110100825	0.860636	0.864768	0.436733	1.92044	1.29035	1.78234	1.24609	0.923751	1.99223
gene-LOC110100827	0.71727	1.50185	4.14135	6.96032	3.5262	2.06151	1.92651	1.26158	1.43186
gene-LOC110113964	0.135024	0.313784	0.073057	0.647521	0.565419	0.647707	0.372489	0.197699	0
gene-LOC110113969	2.24249	1.66046	2.44248	5.48804	3.96769	3.72639	0.977625	1.2126	1.1517330000000001
NewGene_5333	0.168255	0.106478	0.055407	0.713949	0.680146	1.17479	0.898051	0.870393	0.428055
gene-LOC110091994	14.0483	15.9181	8.54929	32.197	52.9608	33.228	21.757	42.6676	35.6137
gene-LOC110100178	12.8961	14.1097	18.1395	24.517	24.1472	18.4283	27.77	24.7491	23.1906
gene-LOC110100179	24.1907	27.9085	30.2165	17.9911	19.0802	15.5572	14.3499	15.5963	10.1513
gene-LOC110100176	68.1934	77.916	67.3701	61.7321	68.0444	50.5242	39.6448	51.6926	46.8132
gene-LOC110100173	4.44337	7.52407	8.82548	3.243	4.91931	2.72008	6.67972	6.73677	10.172
gene-LOC110093267	0.416541	0.53772	0.395526	2.37681	1.69108	3.04715	0.695497	0.925247	0.570841
NewGene_19969	11.976949999999997	7.79504	13.318305000000002	10.264	10.1772	9.96281	6.700627000000001	6.420973000000001	6.2244
gene-LOC110102148	51.9072	49.0921	54.1236	32.4004	31.7321	34.594	64.2164	63.051	57.3241
gene-LOC110103577	11.513	5.25954	4.41187	2.52408	3.4715	3.0688	1.29047	1.39219	0.197069
gene-LOC110095550	0	0	0	12.5992	17.5316	9.37074	0	0	0
gene-LOC110104660	276.376	235.051	259.202	196.646	180.046	207.473	294.452	261.396	310.032
gene-LOC110104668	0.59908	0.366589	0.478451	1.14414	0.594311	0.685589	0.422954	0.41134	0.283893
gene-LOC110109311	59.4575	68.7048	69.808	80.9391	91.0664	75.2126	41.0783	51.0813	44.4707
gene-LOC110109318	78.7809	83.3974	69.2376	76.6736	85.10013099999999	60.319607000000005	47.3289	56.9632	43.8776
NewGene_17962	19.7597	19.1497	26.309024000000004	11.5808	11.5477	12.751757000000001	7.73299	8.76884	4.92325
gene-LOC110108951	30.7567	31.0672	33.7099	41.541	39.3543	43.3628	22.6031	23.5569	19.7825
NewGene_17385	0.965627	1.60073	2.01346	0.872904	3.41248	1.98996	3.3729	3.27656	4.29328
gene-LOC110114882	17.3955	14.4908	15.0425	12.3959	12.3622	13.9691	7.94838	10.3556	9.81719
gene-LOC110111630	0.031744	0.267985	0.144841	0.759966	0.639349	0.832553	0.614729	0.309679	0.025697
gene-LOC110111639	4.40575	4.56442	4.740918000000001	4.89139	4.6388560000000005	3.99342	2.98145	1.99795	3.39058
gene-LOC110116624	14.5862	13.8251	17.4899	9.70797	10.0228	9.34968	8.08967	8.00069	10.9346
gene-LOC110116626	260.28	252.264	252.376	161.054	163.071	160.675	113.033	108.352	110.055
gene-LOC114579204	3.18695	4.34307	2.02141	1.13597	1.22993	0.896174	2.41665	4.46304	1.78961
gene-LOC110101143	6.49421	5.55115	6.16137	8.08843	6.71416	10.3577	11.4756	9.22142	10.7341
gene-LOC110098637	192.862	205.094	172	98.8381	114.779	95.9008	126.307	153.335	126.076
gene-LOC110098635	4.08107	3.0052849999999998	3.29691	2.4241479999999997	2.24759	1.76927	2.71537	2.33195	2.46055
gene-LOC110094591	2.02802	1.32091	206.588	0.347201	1.22851	3.66413	0.720884	1.14218	0.711635
NewGene_5518	2.0488	1.17923	1.4424730000000001	0.561016	0.458469	1.20178	0.656771	0.648523	0.266399
gene-LOC110112381	18.7419	20.6418	19.2917	20.6837	29.3813	21.0312	28.3532	34.9965	30.9995
gene-LOC110112385	365.785	386.863	330.568	261.066	248.787	258.434	237.212	239.393	237.698
gene-LOC110094041	17.236	17.2806	13.336008999999999	15.8921	22.8882	20.088	27.0889	29.8407	29.0148
NewGene_2725	1.04726	1.51195	1.55805	0.441609	0.658054	0.378898	0	0.333315	0
gene-LOC110110713	3.10376	5.4941	3.22813	10.0732	13.8215	5.75868	3.89894	4.87542	1.27039
gene-LOC110106492	7.23301	6.19253	4.39188	5.81225	15.4815	12.1975	1.69178	1.18599	0.245724
gene-LOC110106494	655.866	693.46	682.356	663.783	691.734	652.818	942.259	1057.76	997.676
gene-LOC110103789	13.6099	12.985918999999999	14.3591	10.363762000000001	9.80427	11.3314	17.3486	13.926283999999999	21.630072000000002
gene-LOC110103785	4.7827	2.94347	2.4726	4.60151	3.8094	3.85574	7.06894	6.79717	7.08933
gene-LOC110103787	5.97466	7.2572	6.37389	13.0697	15.3258	13.386	15.4362	14.3293	13.5975
gene-LOC110103781	21.6782	18.624	19.0885	12.3237	13.769	15.5438	11.1629	10.1226	11.2207
gene-LOC110095717	4.99084	3.99076	6.829289999999999	5.74846	5.581187999999999	4.1759	4.74998	2.1501	2.99508
gene-LOC110095716	13.523	13.0039	14.381	13.9437	11.1019	10.351	9.9055	7.95956	8.66839
gene-LOC110095711	201.198	247.416	193.153	252.742	288.444	230.63	155.538	185.603	147.395
gene-LOC110101928	3.41479	4.68172	4.04856	1.16322	2.32437	4.08921	1.68326	1.78966	1.42759
gene-LOC110101924	0.581331	0.608348	0.904345	0.06807	0.402842	0.693075	1.51038	1.58304	1.12726
gene-LOC110095415	121	154.665	135.55	45.2008	52.2347	41.2275	68.4915	91.615	65.5236
gene-LOC110097716	11.6449	10.0497	7.11673	2.13879	2.05177	1.67068	1.20061	2.00275	0.783215
gene-LOC110097719	9.96063	9.19232	11.0269	9.36872	7.72633	7.36228	6.20676	6.428777999999999	7.24337
gene-LOC110092075	1.38889	2.2471	2.25241	2.63827	3.28327	5.88459	4.90369	4.54038	3.99534
gene-LOC110092074	40.7598	52.0983	45.55	64.8223	69.5081	78.1934	75.7537	76.9917	78.4889
gene-LOC110092843	13.9413	12.4586	13.037	13.6165	10.8338	13.6176	2.11651	1.9309	0
gene-LOC110092079	1.65058	2.70901	1.54968	2.8774	3.83667	3.26174	3.56483	6.77862	9.36562
NewGene_533	2.55784	3.66097	1.35745	5.83789	4.28359	8.01129	2.2542	4.95033	3.14882
NewGene_539	1.99242	1.87302	1.21319	2.61588	3.4815080000000003	5.39869	5.10904	4.3030859999999995	4.81539
gene-LOC110109842	3.40106	2.52014	2.42371	6.25641	7.70939	4.15567	3.61583	4.62306	4.37568
gene-LOC110109844	9.96245	9.67961	9.84806	5.19956	6.386252000000001	4.75166	10.564	8.91317	12.243136999999999
gene-LOC110105129	1.74464	2.98754	2.9764	6.79145	5.38842	6.39403	2.64395	2.5254	3.361
gene-LOC110107508	21.3389	18.4633	22.9337	17.0073	16.7174	21.4098	15.1576	12.8011	10.4956
gene-LOC110108856	5.53107	5.39267	3.39694	5.83968	6.84766	4.75713	12.7464	11.0429	9.07598
gene-LOC110098492	36.6897	40.4554	33.4971	48.3237	48.5965	36.9377	54.932733999999996	54.4613	57.295989000000006
gene-LOC110109106	0.990309	1.78801	0.415942	1.98328	2.9726	4.01342	0.338331	1.44519	0.061926
NewGene_2254	3.68223	3.08115	2.72609	2.11524	1.84614	2.44715	6.37413	3.60278	4.03593
NewGene_16222	1.97497	2.39762	1.7914	2.07596	0.752869	0.106737	2.80437	2.13119	7.88718
gene-LOC114579062	4.21043	5.74514	4.0703	14.0326	13.0886	15.1925	10.884	14.5778	15.6178
gene-LOC110108724	2.73326	1.11392	1.20475	0.614902	0.954827	0.604894	1.32442	0.600176	0.995446
gene-LOC110110173	16.8951	15.6534	17.1081	19.9437	20.3435	23.359396000000004	24.6463	23.2196	29.3468
gene-LOC110110172	4.54676	3.42794	2.40565	4.29362	3.52256	6.03262	2.2399430000000002	2.22261	2.02943
gene-LOC110110170	1.32021	1.34597	1.59977	2.84874	1.55703	1.0471	3.34224	1.92927	3.06951
gene-LOC110092278	17.8453	17.4649	17.2976	16.1134	18.4686	21.3021	11.0917	13.6924	9.12206
gene-LOC110092273	7.94977	5.5092	4.71578	6.60393	6.9373	6.35328	10.1214	8.31992	11.3649
gene-LOC110092275	1.07898	1.69531	2.74185	2.57233	2.65542	2.24516	1.17476	1.02452	1.12443
gene-LOC110115327	15.3142	15.0591	16.535994000000002	10.8217	12.2837	10.028324000000001	20.52	15.6844	18.095280000000002
gene-LOC110110285	9.14382	9.35167	10.9523	5.08811	4.24678	3.78782	1.79602	2.17903	1.77238
gene-LOC110115679	76.7232	72.503	74.1993	50.6823	50.8798	51.5131	80.1486	77.6146	82.405
gene-LOC110106905	7.294072999999999	5.78775	7.15741	2.77206	4.2167	4.66306	4.18253	3.58757	3.17447
gene-LOC110106907	6.34536	3.59119	3.45723	6.48172	3.75981	3.94045	2.70801	2.43702	2.49007
gene-LOC110106906	1.77143	1.19733	1.45411	0.585797	0.2964	0.352485	2.06171	1.47392	1.34817
gene-LOC110100426	3.79836	4.92259	5.22207	3.92245	3.50673	5.26544	5.26909	5.64812	7.27149
gene-LOC110093634	2.11665	1.67904	2.21334	3.22564	3.39902	8.22471	1.79748	1.55135	1.03952
gene-LOC110097993	0.16159	0.068601	0.185165	0.879222	0.477367	1.16459	0	0.069854	0.268293
gene-LOC110097992	0.570778	0.298251	0.945795	0	0.061508	0	0	0.297414	0.329479
gene-LOC110099845	16.4877	17.7591	19.0335	9.98807	10.63	7.67266	9.955169999999999	13.2637	10.015018999999999
gene-LOC110094944	62.6646	73.6052	64.218	37.7606	47.343	49.1553	28.0067	38.6283	29.3187
gene-LOC110094940	0.816346	1.09495	1.41327	3.01624	2.45695	2.58465	2.45327	2.1327	0.960702
gene-LOC110094363	8.74617	5.27081	4.69415	10.2053	10.9291	10.6431	5.58789	4.18032	5.66779
gene-LOC110094365	69.3938	76.5218	71.1767	97.9997	115.703	96.0338	112.238	123.798	101.566
gene-LOC110094364	0.014143	0.036464	0	1.14363	0.306202	0.380885	0	0.025445	0.072345
gene-LOC110102376	8.76659	12.7379	12.5534	9.9533	12.1096	15.1108	5.12454	7.33133	5.25665
gene-LOC110099592	0	0.122422	0	0	0.211002	0	3.43715	2.02685	1.92722
gene-LOC110112462	11.6543	13.3421	10.0969	20.8707	21.3366	15.3534	15.0012	22.5819	17.8708
gene-LOC110104439	12.638	12.7191	11.452	12.705212000000001	9.532	7.26608	8.34414	7.55158	8.0669
gene-LOC110103420	35.4739	33.9646	33.8578	21.2198	18.2087	18.9337	25.274	21.3688	31.6744
gene-LOC110103422	0.266896	0.312354	0.081992	1.79514	1.07439	0.813748	0.293356	0.376532	0.692977
gene-LOC110110903	150.342	146.962	139.854	88.0943	83.2518	82.4682	64.2829	55.7716	61.0695
gene-LOC110102593	8.3743	9.45089	13.651131000000001	11.0966	10.212644000000001	11.4839	20.141662999999998	16.9801	17.9726
gene-LOC110102595	6.21045	5.8852020000000005	5.24596	8.82214	6.55809	6.30231	3.55124	3.92817	5.29937
gene-LOC110099339	9.36933	7.57594	9.93516	9.83475	8.51636	6.38404	3.28069	4.08233	5.08141
gene-LOC110100999	35.7193	34.0918	35.9313	19.2738	18.4066	22.399383999999998	17.888	17.1999	17.6936
gene-LOC110100994	0	0.666771	0	9.333	12.0088	6.16505	0.269941	0.21191	0
gene-LOC110106133	0.930635	1.568	1.20225	1.73071	2.6204	1.73812	3.40503	3.02519	3.73015
gene-LOC110106134	5.22626	6.09569	5.53606	3.90628	3.80014	2.9112	2.95057	2.34108	3.65387
gene-LOC110107427	0.822439	2.83463	1.76239	8.08617	6.45512	6.78854	1.2862	1.92741	0
gene-LOC110107426	28.5364	26.6148	26.485	52.5713	50.4253	53.2067	15.2695	16.8358	15.4331
gene-LOC110107421	0.203704	0.210331	0.079079	1.20348	0.751663	1.32511	0.423453	0.254915	0.13286
gene-LOC110107420	23.7806	28.9176	25.2752	20.6526	20.8301	18.0146	35.9256	41.5339	41.9041
gene-LOC110107423	10.7059	15.2043	12.5914	9.74372	11.1377	8.04656	15.5017	15.8136	18.3744
gene-LOC110107422	0.970838	1.49478	0.378551	3.40249	3.83013	1.57499	1.75346	1.03331	1.40985
gene-LOC110095907	47.0162	43.6275	48.6171	38.8687	39.3388	42.7736	64.83484299999999	60.0965	66.5773
gene-LOC110095905	7.269928999999999	7.76297	7.2385720000000005	7.40748	6.42195	5.66037	4.81916	4.13612	5.15234
gene-LOC110107428	78.6339	82.9328	86.1571	54.3773	55.9929	60.3399	47.6927	51.1973	51.342
NewGene_6912	22.3481	22.1378	33.4097	19.9717	21.0568	21.7543	17.8551	15.9939	20.9186
gene-LOC110114490	33.4406	28.6053	35.1805	23.1171	21.094	22.1983	35.694	37.0244	43.1664
gene-LOC110113440	3.20303	5.22248	4.90676	5.46605	4.12915	2.07808	8.4681	9.93397	6.382
gene-LOC110113446	0	0.313577	0	15.8077	17.9085	12.0484	0.076156	0	0
gene-LOC110097505	5.26431	3.2234	4.02062	4.68184	4.9811	3.76137	2.61807	2.89147	2.65977
gene-LOC110097507	39.3014	32.1047	33.7483	37.0457	30.8583	35.3579	56.672	48.1508	57.4614
gene-LOC110097502	37.0164	32.097	32.48	44.9545	46.3833	44.8691	58.9351	54.4793	65.9627
gene-LOC110104192	1.73049	1.62248	1.95028	1.21586	0.789275	0.709195	2.78986	4.75686	4.40235
gene-LOC110106941	77.0722	87.2554	80.2781	101.007	106.272	103.86923999999999	53.5374	76.9248	61.49
gene-LOC110098854	15.6584	16.9576	16.3375	15.2275	13.8125	15.681	22.9366	20.6665	23.1981
gene-LOC110098850	46.905815000000004	41.8441	50.9702	49.2037	46.022971999999996	48.779616000000004	90.38578799999999	85.6468	87.5859
gene-LOC110098859	1.41831	1.11569	1.81584	1.23503	0.455175	0.374674	0.055607	0.092051	0
gene-LOC110098858	8.50277	5.57854	4.17432	4.2785280000000006	4.539587000000001	3.17864	6.791157999999999	4.48781	6.979786000000001
gene-LOC110109475	11.8109	11.5199	7.53939	12.2644	10.0269	11.4238	14.754	18.5825	17.3532
NewGene_18891	25.9775	28.3928	28.6509	14.5832	15.7267	21.5354	13.9482	17.5197	15.6931
gene-LOC110092586	3.86955	4.64274	4.12428	2.79007	1.98446	0.546433	4.60356	3.29489	2.74451
gene-LOC114578910	4.84021	3.86104	3.8157	4.63733	4.58277	4.50464	2.96584	2.61865	1.80396
gene-LOC110092311	1.18218	1.27134	0.791121	2.60371	2.5775	2.64994	1.69925	1.35272	2.14438
gene-LOC110113030	12.5465	22.9057	24.6074	15.3704	18.5728	15.9256	14.4234	30.534	32.4649
gene-LOC110095497	13.9631	12.6203	11.357	5.42079	7.03086	6.30308	11.8491	11.7293	10.1352
gene-LOC114580517	1.41009	2.13134	3.90759	3.15721	2.30886	6.46706	1.44492	1.68472	1.89573
gene-LOC110108467	4.25589	4.18934	6.32961	0.317885	0.450158	0.40423	0.897206	0.352955	2.01826
gene-LOC110108462	5.73516	6.37768	5.49363	4.59881	4.88093	4.87226	3.04233	4.28468	2.90354
gene-LOC110109737	32.6103	30.8221	31.1701	45.5964	38.0938	44.9812	27.4982	24.1988	29.8892
gene-LOC110115994	18.4964	21.2021	18.555	24.7766	22.8166	20.8686	26.883	30.6294	30.2112
gene-LOC110115993	8.7056	7.18743	6.91017	6.0618	9.19169	8.01611	21.9742	21.1745	20.4431
gene-LOC110112074	0.849078	0.971025	1.1606	4.77938	3.01073	2.30048	1.2559	0.884617	0.38778
gene-LOC110112070	33.6164	27.6061	25.2255	23.1552	21.6983	17.8593	32.1523	34.5284	38.5576
NewGene_3986	0	1.4962	1.86303	4.49873	2.71631	4.40893	1.45935	0.805985	1.74155
gene-LOC110102923	4.66686	6.55281	5.34494	7.07099	7.42034	9.4152	3.9691	4.67217	4.85838
gene-LOC110102927	0.96044	0.625072	0.630365	0.121912	0.679808	0.188539	0.26919	0.156002	0.319954
gene-LOC110091914	34.5666	32.0311	35.6313	14.7064	14.1561	13.632	50.7459	43.6237	50.4292
gene-LOC110091917	1.54027	1.29255	0.465318	1.57081	2.50161	1.85219	3.86198	2.50104	3.22042
gene-LOC110097077	39.075627999999995	39.7653	32.9065	78.3252	76.2683	63.141107000000005	24.2561	34.4085	31.770656000000002
gene-LOC110097071	29.8928	26.0364	26.3861	32.9415	37.4803	31.9689	9.92302	14.5899	14.7195
gene-LOC110097073	123.582	111.536	115.542	178.996	171.327	182.873	100.266	104.665	100.253
gene-LOC110110327	7.16485	7.90936	9.55288	3.49102	3.22355	2.68772	1.46564	1.63883	2.17905
NewGene_5915	15.6282	17.7959	19.4695	14.1847	12.5475	12.2736	19.8815	21.1333	16.5882
gene-LOC110092758	6.45956	5.91554	5.3025	3.17976	2.83814	4.86342	10.4212	9.21334	5.5181
gene-LOC110092756	0.047008	2.22621	1.69423	1.39225	1.34597	2.14771	3.50556	4.43139	2.91694
gene-LOC110115601	8.40015	10.4797	12.7955	1.99601	3.78669	2.20292	9.33263	7.17015	5.29715
gene-LOC110110233	1.66096	3.30009	1.20874	4.55463	8.15182	7.92885	2.2626	1.70223	0.65787
gene-LOC110103929	12.2523	12.414	14.8045	6.53867	7.62777	7.09516	5.37111	5.13268	6.55483
gene-LOC110092532	68.9428	75.0245	64.0442	24.0235	20.1759	16.2467	18.5516	21.1037	16.6467
gene-LOC110100388	389.275	477.921	418.06	211.546	238.727	212.277	278.258	340.255	289.18
gene-LOC110100383	9.56821	8.7301	9.6957	5.66141	7.23934	6.82263	5.54247	5.20655	7.02128
gene-LOC110113670	50.4001	41.0536	49.2058	32.6544	30.3026	31.4841	37.9693	23.7639	25.1414
gene-LOC110113673	3.90882	3.38587	1.26483	5.00618	5.60631	4.45496	1.31035	2.3148	2.58281
gene-LOC110113672	6.43271	4.31201	6.09457	3.66461	2.43515	3.0531	2.64678	2.62833	0.414823
gene-LOC110113676	2.0021	4.96589	4.98271	5.64803	5.01758	3.39298	7.31508	7.40504	9.77238
gene-LOC110106713	2.77292	2.15258	2.60194	3.86942	4.28286	5.34856	1.90554	1.36337	2.91408
gene-LOC110093403	9.66233	14.8679	14.3371	13.7235	15.7633	18.0091	26.1898	21.8662	20.1873
gene-LOC110100650	36.795713000000006	32.295362999999995	35.7222	31.115154999999998	27.611	31.0935	48.1576	38.2273	43.3564
gene-LOC110107393	48.7233	57.1227	63.8707	45.517	54.6296	44.2447	105.918	106.344	107.114
gene-LOC110107390	79.5505	73.7051	71.5632	27.9909	32.6153	29.8229	48.2139	45.4763	40.8151
gene-LOC110107396	53.0448	66.6264	50.172	50.2263	75.6071	59.435	21.0786	31.4208	25.058
gene-LOC110107395	32.5888	41.449	40.5758	45.4383	45.0259	42.5707	19.1557	17.3532	23.0229
gene-LOC110101733	14.5656	14.5815	10.1892	17.9208	17.575718000000002	21.7931	18.7717	20.6729	22.5292
gene-LOC110103671	59.5657	64.8231	58.3377	84.8318	81.4087	77.6498	49.0434	47.8261	50.7495
gene-LOC110103672	2.90551	3.46069	3.8966	3.24558	2.23344	3.1249	1.1721	1.40093	1.64255
gene-LOC110103673	25.2435	23.5563	21.8467	17.8702	15.2786	20.3331	29.0687	25.7684	29.9102
gene-LOC110103675	2.4664	3.52667	5.42301	5.66375	4.83626	5.46822	5.23663	4.94318	8.18702
gene-LOC110103676	11.5392	12.1539	8.97023	11.5007	12.6906	12.8519	16.7593	21.0229	21.1583
gene-LOC110105538	31.5696	34.2902	35.4855	23.4052	24.2259	23.8398	4.48906	4.55981	5.28903
gene-LOC110105537	88.66572099999999	90.2799	82.9717	78.7687	86.5392	94.41986800000001	54.3447	50.865660000000005	56.3143
gene-LOC110108667	140.401	151.192	123.822	149.887	164.605	127.014	83.1623	96.9067	82.8542
gene-LOC110108665	4.31604	3.55319	4.26283	2.65279	2.87443	4.07485	3.0709	2.46566	1.67676
gene-LOC110108662	4.45711	3.54272	3.33373	6.14174	5.31945	5.88839	4.18827	2.63445	2.27266
gene-LOC110108660	3.99443	3.47325	3.79803	4.62826	4.33357	6.25802	6.28158	5.49557	7.39232
gene-LOC110108668	5.13724	6.13382	4.35838	6.90418	7.42582	8.44066	9.65659	6.80534	6.98184
gene-LOC110116159	22.2195	23.7862	21.9364	20.7657	19.964	24.6084	14.7717	14.832	11.6931
gene-LOC110116158	26.2703	30.4689	32.3634	27.2937	27.282891999999997	28.0203	48.113626000000004	39.014714999999995	37.2873
gene-LOC110116156	17.3148	15.6262	12.8734	6.62123	7.58861	9.41798	9.53919	7.35459	8.79052
gene-LOC110116155	38.9812	52.2182	43.6791	57.1887	55.7796	53.6242	28.0568	37.7132	37.1241
gene-LOC110116150	4.73192	3.53795	3.22847	1.48171	1.80843	1.40001	0	1.11737	1.07239
NewGene_7682	0.494636	1.0501	2.15428	0.293717	0.741254	0.647538	0.099582	0.223441	0.121921
NewGene_10234	0.612619	0.729462	1.64427	0.82591	1.21044	0.598914	0	0.021303	0
gene-LOC110114795	0.652231	0.775983	0.647998	0.972074	0.767365	1.06605	1.54284	1.20424	1.78291
gene-LOC110111314	2.43568	7.69631	8.53365	7.350547000000001	6.83639	12.717	4.21906	4.8789180000000005	5.3266
gene-LOC110111317	9.85858	8.85316	12.1524	18.2891	16.8319	19.1154	4.13566	6.30025	6.76838
gene-LOC110111318	12.3891	15.0293	11.1578	11.7445	14.066	7.34143	17.5437	17.5474	17.4324
gene-LOC110105703	1.65979	1.71471	2.27084	3.36543	2.9365	4.21263	2.01347	1.41895	1.29127
gene-LOC110112658	5.915565000000001	3.75816	4.67963	4.7251	3.7977100000000004	3.50999	6.517189999999999	5.11647	8.37667
gene-LOC110112656	5.59929	4.86677	3.4629280000000002	8.49551	9.56218	5.67622	8.44901	7.33689	7.56883
gene-LOC110112650	9.07451	11.6628	14.8659	18.6939	19.3948	21.3292	13.8606	14.0131	11.9829
gene-LOC110108344	27.1152	28.1946	32.0156	38.5801	34.2106	34.2468	47.402637000000006	36.7417	46.1405
gene-LOC110094511	7.06486	4.76562	2.90185	5.99776	4.05824	3.50125	1.08948	2.24788	0.983073
gene-LOC110099526	38.8586	34.0799	35.413588999999995	34.7936	35.029	36.8026	75.0186	71.7843	78.1597
gene-LOC110102708	32.0328	32.2018	29.1641	56.7716	61.6165	52.6066	28.97	38.5768	28.7749
gene-LOC110102707	4.43361	4.89862	5.21232	5.67016	5.12909	7.4716	3.65617	3.13257	3.16194
gene-LOC110096868	7.68494	9.10605	8.0833	42.336	47.6753	37.4974	8.03833	9.10234	10.7442
NewGene_21764	5.08874	3.89888	4.49663	5.939811000000001	5.24607	6.18018	9.67127	6.625510000000001	14.103085000000002
gene-LOC110112138	90.7842	86.9053	89.9287	22.8151	23.9701	25.6152	22.6388	18.8012	18.1135
gene-LOC110112130	4.23189	5.8677	5.23173	2.9405	3.88127	3.15613	5.26377	5.77747	6.19061
gene-LOC110112133	1.58195	1.56389	0.990157	4.59219	4.1174	4.30602	0.502955	0.889347	0.762453
gene-LOC110112137	5.93196	10.9943	9.45692	9.93642	11.7374	13.0241	13.8366	14.7561	12.0577
gene-LOC110107131	7.73476	8.9792	6.80396	7.1817	6.56222	6.00495	7.53145	9.29393	13.2287
gene-LOC110107137	41.4831	45.1529	40.9133	37.0756	42.0478	31.815	114.614	113.867	105.477
gene-LOC110102888	21.3499	16.3155	14.2527	28.404783000000002	24.2621	21.0157	25.9692	37.166982000000004	26.377572999999998
NewGene_5895	1.89721	1.70556	2.46619	1.10102	0.59974	0.642563	1.59506	1.4887	2.9687959999999998
gene-LOC110097139	120.103	142.152	130.512	111.051	125.95	120.148	79.5165	88.1544	78.258
gene-LOC110097136	2.25713	1.68872	2.22462	2.21332	1.68585	2.77088	1.00798	0.74083	0.875108
gene-LOC110093304	24.3516	19.711244999999998	23.1455	14.885915999999998	15.4436	15.3883	18.291	13.5802	17.5205
gene-LOC110101345	7.00798	5.89714	8.40192	8.99322	12.0689	8.84066	12.7187	12.2308	9.45716
gene-LOC110103822	1.97462	3.31757	1.65454	1.86811	1.77497	1.55641	0.911921	0.658155	1.13281
gene-LOC110110511	29.8503	23.7753	30.6625	23.7207	19.9828	23.5996	16.6689	13.4756	19.6005
gene-LOC110110515	30.4033	30.017371999999998	28.7979	24.4037	26.3321	26.7225	16.9058	18.0912	19.4956
gene-LOC110110516	87.2221	94.8698	90.7608	90.1703	94.9707	86.8179	55.5768	66.4259	53.2328
gene-LOC110110519	176.618	204.857	184.049	96.2622	102.339	107.199	94.8849	110.437	93.791
gene-LOC110110518	20.5159	15.3121	14.0836	10.011	8.31235	9.76821	9.86928	8.3197	10.2897
gene-LOC110098379	15.8774	18.3397	20.11	10.4346	14.1541	14.2191	12.0375	11.0678	6.15724
gene-LOC114578458	2.375	3.12824	2.00942	4.38917	4.92719	3.17977	7.95285	7.25258	5.17469
gene-LOC110105877	27.4865	28.1541	27.6925	45.4956	52.365	37.3585	32.0939	42.564	37.2255
gene-LOC110105872	32.0466	23.9337	24.7798	11.6536	14.3135	15.155	15.1961	12.9617	13.9837
gene-LOC110107588	93.3186	86.3535	96.1636	59.9656	57.216468000000006	56.6675	65.68671499999999	53.945	54.977
gene-LOC110107582	18.3516	22.8087	20.8195	24.977	34.658882999999996	20.461	39.50035199999999	39.6737	38.7927
gene-LOC110107587	27.8681	31.3504	34.1166	25.1872	30.9596	27.5459	42.1401	38.1994	40.6103
gene-LOC110095212	0.269201	0.547802	0.698621	2.52411	2.36576	0.668006	0.764587	0.671005	0.191954
gene-LOC110101435	17.428	25.0294	21.0618	38.285	59.1643	36.4738	21.2361	28.1872	19.257
gene-LOC110091778	0	0.119134	1.7901	2.83135	1.99292	2.29952	0	0.271007	0
gene-LOC110096740	7.66169	8.59455	5.42749	11.7956	16.0318	11.6447	7.39921	7.52392	5.51888
gene-LOC110096744	5.7017	5.00071	5.35334	4.477340000000001	4.94337	4.31549	2.89519	2.87167	2.76769
NewGene_12003	3.78929	5.03351	2.51852	6.47346	9.15953	11.489	1.36481	4.11827	4.6782
gene-LOC110109187	23.6509	21.4077	20.9029	32.2181	30.3115	31.106	16.757	21.4565	21.0931
gene-LOC110109182	10.1602	8.12139	7.16825	8.6317	7.36974	8.72289	5.20276	4.56247	6.17131
gene-LOC110108581	0.338493	0.942467	0.42125	1.8524	1.47888	0	1.9103	1.69351	2.28429
gene-LOC110108587	0.518204	2.2118	2.31291	5.78171	4.10079	5.52422	2.6804	3.39994	2.52309
gene-LOC110108589	5.95066	6.64536	5.3243	10.6827	8.19862	10.3987	3.41416	4.33924	6.63597
gene-LOC110107807	25.7542	26.706791000000003	25.880034000000002	24.7053	22.571543000000002	23.3384	35.4474	30.5594	39.6613
gene-LOC110114967	11.7319	19.1163	6.48261	33.8953	51.7894	33.3178	36.3171	60.9604	30.1371
gene-LOC110115366	22.1791	15.7679	15.8427	13.1134	12.3307	11.4363	8.10816	9.4932	9.90825
gene-LOC110115360	36.707	30.7021	31.6419	27.5845	22.4206	31.4987	16.3962	15.6154	17.1952
gene-LOC110113402	0.243253	1.03039	0.925989	0.685831	0.736254	0.726394	1.29348	2.18016	1.32105
gene-LOC110113408	28.3596	22.8725	27.0455	16.5287	18.885	19.991887000000002	9.832999000000001	9.85344	12.3089
gene-LOC110113409	44.1835	41.0709	45.4769	15.9284	18.6237	14.4306	14.8399	13.523	13.2802
NewGene_1405	10.4705	8.56715	10.1918	15.1453	13.8371	18.6124	19.5416	14.8653	17.7125
gene-LOC110116474	1.23156	1.86831	1.26699	2.35152	2.2872	2.30939	0.516124	0.800242	1.24582
gene-LOC110116478	49.2304	44.0748	40.0604	38.5015	36.8115	33.7713	30.5099	29.7691	25.456
gene-LOC110116479	26.2553	24.9856	22.6672	13.7828	13.1336	14.2174	13.5893	14.1864	13.4013
gene-LOC114580020	4.12822	2.99304	4.60308	0	0.55738	0.197057	0	1.10432	1.06228
gene-LOC110114185	5.08663	4.35162	3.6026	5.37489	5.08204	6.38075	2.73923	2.4512	2.39797
gene-LOC110093146	1.20832	0.882712	1.09502	0.723165	0.762457	0.703267	0.484353	0.454521	0.377226
gene-LOC110115582	10.0239	7.08857	6.26787	10.6267	9.54889	13.7534	4.01154	4.77823	4.41942
gene-LOC110098171	1.03787	1.22221	0.765691	3.44957	1.90028	3.47689	0.860968	1.20773	1.20492
gene-LOC110094498	30.457	35.9921	25.4365	12.9684	15.5924	12.45	13.3863	19.1451	10.6507
gene-LOC110111127	4.27093	4.02794	5.84035	5.67259	5.03882	6.24483	4.34148	2.54165	1.85193
gene-LOC110111124	19.2862	19.7293	19.7161	21.2785	18.1795	17.6256	26.3122	25.9903	35.348
gene-LOC110111121	16.4402	16.1324	12.0803	20.468	22.8834	20.6336	35.9896	41.0456	40.6468
gene-LOC110111128	2.37573	3.71253	2.00506	6.05849	4.19663	4.58723	2.48642	2.33224	4.09035
NewGene_3310	6.66348	8.37655	6.32167	9.36701	9.009723000000001	14.9195	8.00467	5.39299	5.21068
gene-LOC110104298	15.0741	11.7387	13.6689	13.4893	10.8665	12.038	18.9659	17.0699	19.2141
gene-LOC110110985	7.47412	8.45604	8.5051	7.68215	8.09339	10.833	2.89964	4.51477	2.54883
gene-LOC110110989	61.4391	63.4844	55.1198	105.803	119.337	77.363	48.9057	69.3057	50.7596
gene-LOC110102519	1.0802	3.58537	2.55229	0.733954	1.21379	0.701114	2.78485	2.53835	3.15929
gene-LOC110108340	85.8303	109.942	87.5769	33.004	41.3925	41.2829	44.9953	50.7155	42.1403
gene-LOC110108343	52.4515	47.299	54.365	49.537932999999995	48.7468	57.039018999999996	89.9827	73.3162	85.1366
gene-LOC110108345	4.88849	4.04096	3.66842	3.48423	4.68077	4.44326	10.1399	8.44768	8.72798
gene-LOC110113183	9.39273	13.351	11.568	19.1084	19.2494	16.8715	15.1526	18.0384	10.972
gene-LOC110113181	6.20135	8.66257	3.52898	37.2699	37.3054	32.3098	99.6178	92.8132	86.7423
gene-LOC110113187	2.6899	3.67259	2.91778	2.24265	5.08735	3.40379	1.36323	2.15034	1.00956
gene-LOC110113186	29.5269	27.2137	23.2475	32.3443	34.5952	27.0198	11.53	16.4729	12.1433
gene-LOC110106200	65.051	62.479606999999994	51.002925999999995	51.777066999999995	43.761188999999995	39.309	31.499322000000003	32.6795	27.1016
gene-LOC110106206	59.7864	62.0099	58.389936999999996	54.021629000000004	57.1426	50.7449	36.4035	47.861016000000006	41.8863
gene-LOC110102603	4.84291	5.63702	5.225	3.16276	5.28143	4.39026	7.48698	7.62165	6.24997
gene-LOC110102606	0.234987	0.594423	0.559568	1.07419	0.940509	1.02008	3.23303	2.62367	3.34547
gene-LOC110092954	0.805541	1.05642	0.994217	1.08933	1.33535	1.12646	0.089763	0.391603	0.375522
gene-LOC110092955	4.262	3.66545	5.31073	6.35871	5.07361	3.73969	1.60058	2.38195	2.50605
gene-LOC110092956	1.92665	0.662017	2.0488	2.28786	2.57806	2.11779	0.716146	0.458863	1.11812
gene-LOC110092950	3.92	4.28479	4.30698	5.676022000000001	6.72464	7.46803	8.537935000000001	6.81117	5.7158
gene-LOC110092953	19.8118	23.0545	17.9521	12.6564	13.0208	10.6328	6.06847	8.38	9.57355
gene-LOC110092983	4.14835	5.01206	5.19682	8.48828	4.78088	5.73048	10.1556	8.16316	8.23946
gene-LOC110092982	12.9443	16.3123	13.0303	17.9963	23.0558	22.9011	26.5933	25.4494	21.8613
gene-LOC110095451	5.76854	6.69246	7.3476	5.97128	6.52841	7.18493	12.7727	12.4306	9.85331
gene-LOC110100914	67.03044200000001	68.1889	79.2128	89.6987	89.8973	107.479	133.42	116.964	131.198
gene-LOC110095456	12.5861	13.040666000000002	14.901769000000002	18.8658	16.746	22.3279	26.215490000000003	20.650584000000002	20.138
gene-LOC110096603	8.56402	12.6967	7.92126	18.1746	19.8319	18.8046	23.4009	26.4464	16.3336
gene-LOC110092327	11.6537	7.99793	6.24506	6.44935	11.2804	5.96298	3.04892	2.74297	1.87166
gene-LOC110096181	9.52955	10.413	8.54236	6.6137369999999995	4.73973	6.80304	12.651	9.95495	10.5478
gene-LOC110096187	2.09886	1.97889	2.22078	2.72152	4.69686	4.15225	2.76015	2.6481860000000004	3.77856
gene-LOC110092325	19.1104	19.935	18.7605	14.8414	13.8887	13.729	11.6064	13.3088	10.7908
gene-LOC110112612	40.4365	31.5119	30.9231	19.4947	20.8421	19.7328	33.0531	38.1355	37.0732
gene-LOC110099415	10.1885	9.59045	12.2002	6.25789	5.27167	8.11918	7.39577	5.14138	6.11273
gene-LOC110116657	5.99328	5.7415009999999995	8.31971	3.73037	5.13457	5.56646	4.12209	4.28699	4.563
gene-LOC110095983	0.938742	0.940288	1.10769	2.07412	1.95321	1.63653	0.775933	0.773918	0.55547
gene-LOC110095988	3.97368	6.89403	3.30156	7.60064	10.0046	9.94648	3.87748	4.9487	4.03042
gene-LOC110095989	6.19859	7.26734	4.75876	15.0632	15.3369	11.9706	26.4904	29.7944	27.7353
gene-LOC110104110	19.0624	19.7282	19.6509	8.71858	7.84638	10.6277	14.3905	12.0998	16.1531
NewGene_8455	5.810192000000001	3.96773	3.34363	4.11778	3.05127	1.66032	1.69867	2.00262	1.24938
NewGene_8454	13.061496000000002	9.315208000000002	8.28633	16.2723	14.742795000000003	22.650823000000003	23.7273	16.9422	22.3717
gene-LOC110097588	6.88087	10.372	8.98516	22.9613	24.3868	27.5897	3.47328	3.98279	2.07247
gene-LOC110097584	2.46909	1.72302	2.73687	2.83341	2.0391	1.4438	0.637779	1.25483	0.371958
gene-LOC110097585	11.6154	12.0357	11.423	2.82835	4.6093	6.62299	5.05818	6.57367	6.36571
gene-LOC110097581	55.1914	55.6497	55.2988	114.26	96.45850399999999	90.3626	61.6894	58.5868	68.9675
gene-LOC110113834	1.52377	0.8246450000000001	0.775741	2.26032	2.2032	2.36183	0.757753	0.506725	0.577479
gene-LOC110114823	0.69505	0.283235	0.300925	2.23838	3.06403	4.39663	0	0.556497	0.186429
gene-LOC110109968	3.40367	2.71035	4.32417	0.928723	2.23134	2.38817	2.04087	1.72769	2.9759
gene-LOC110109969	1.50321	1.47333	1.11398	1.72626	3.42534	4.51918	1.2001	0.658005	0.742362
gene-LOC110109963	2.24893	2.06701	1.48679	2.10458	2.81993	4.05617	1.81255	1.59315	0.94916
gene-LOC110109960	0.39373	1.73319	0.939111	0.215947	1.51501	1.4127	3.94065	7.07409	3.87595
gene-LOC110109966	66.0349	80.5321	70.1315	63.881581000000004	66.3665	67.52948200000002	37.5385	48.985299000000005	38.0472
gene-LOC110109967	4.2446909999999995	4.63338	6.51771	4.84589	3.44881	5.790179999999999	3.4446510000000004	2.3313050000000004	3.91864
gene-LOC110109964	6.82438	11.0738	8.94967	12.6127	12.9127	11.2308	15.0441	12.2714	13.3145
NewGene_22319	15.2735	17.3345	16.2143	15.1478	15.9403	14.0677	4.01762	4.69293	4.75814
gene-LOC110105932	6.07057	10.446	8.82316	17.6968	16.7556	11.3181	10.1267	17.172	10.8137
gene-LOC110105934	4.87199	6.02918	6.2988	9.51977	8.12468	9.37287	10.6965	6.62244	8.28165
gene-LOC110097980	1.17787	1.55068	1.24529	5.55796	4.57079	3.35297	1.07869	2.69942	1.87153
gene-LOC110107266	9.49585	9.03723	10.2456	13.3661	11.856	10.5686	20.197	18.3359	13.3381
gene-LOC110107263	2.09321	2.7136	1.29201	1.50801	2.93967	2.31194	7.65278	5.91991	5.08543
gene-LOC110107260	6.40424	6.21979	5.85947	4.87716	4.36504	3.53283	0.851407	2.9422	2.38742
gene-LOC110114344	1.81366	2.47111	2.9841	3.41105	5.0293	5.91274	1.73171	1.86874	1.54339
gene-LOC110114340	6.21181	12.639	10.599431000000001	9.49419	9.15879	9.43202	4.87121	6.67995	5.75683
NewGene_9440	457.086	428.135	439.167	409.057	438.135	466.181	80.5039	72.4243	70.287
gene-LOC114580590	11.4899	8.81864	11.4954	6.98282	7.18582	6.58631	10.4888	7.54762	9.34555
gene-LOC110108798	0.722934	0.45773	0.532411	0.382256	0.33319	0.432809	1.62178	1.18733	1.92474
gene-LOC110108799	24.6415	23.3814	26.9771	13.4443	14.5501	16.9004	18.1206	16.5894	18.4903
gene-LOC110109225	3.90976	2.96469	3.42438	2.26872	3.0944	0.947997	1.23076	1.53252	2.30247
gene-LOC110115917	5.1105	4.45552	4.09939	8.19069	5.01696	6.48531	9.56663	5.68476	6.41162
gene-LOC110098602	6.61976	4.9554	5.859	4.127	5.23265	3.81407	1.83011	2.15701	4.41904
gene-LOC110094584	31.9374	27.9359	30.3223	34.3812	38.9893	31.6047	51.5481	51.7207	55.8679
gene-LOC110094587	1.65318	1.45346	1.21067	1.75334	1.08736	0.848911	2.43806	2.27574	1.66367
gene-LOC110116255	79.793	73.987	73.5415	51.9941	53.4188	59.261	87.122	79.8124	89.2866
gene-LOC110092392	9.46185	11.8598	10.602	18.4069	18.5914	18.7605	23.8131	24.9678	21.1481
gene-LOC110092390	49.6448	48.8827	48.191	36.8506	40.2305	36.5156	24.8987	28.0209	24.4783
NewGene_10929	4.41002	7.07294	7.88772	8.505094000000001	8.318090999999999	5.81754	0.9156610000000001	1.50072	2.80421
NewGene_10925	112.502	115.661	143.123	63.2934	67.7319	73.3434	70.7045	58.6344	82.9953
gene-LOC110115134	2.67618	3.03571	3.10731	2.56419	2.91067	2.91258	1.85161	2.26133	1.70708
gene-LOC110115132	3.43245	3.95912	4.00829	1.7337	2.33228	1.49564	2.2169	4.21526	3.24828
gene-LOC110106828	1.93644	1.00628	1.65886	1.14125	1.0577	0.256886	0.356918	0.353723	0.391736
gene-LOC110106821	22.7047	21.6299	22.9682	13.1075	11.3293	12.1939	19.1168	14.6666	15.2024
gene-LOC110106826	12.8544	14.2172	7.49035	13.9576	16.3474	15.1129	25.3661	28.5868	33.876
gene-LOC110106827	2.00322	2.47375	3.72777	4.81991	3.3986	3.91834	4.89918	4.09849	5.62421
gene-LOC110116535	6.63856	5.96324	4.6253	9.65978	10.2694	9.18337	5.38176	7.85533	4.39481
gene-LOC110106794	56.1098	54.9847	51.6963	33.8176	36.7259	39.0322	26.7793	32.408	31.9993
gene-LOC110106796	12.1104	16.5669	14.0072	11.9597	11.1679	10.4423	9.52938	9.08133	3.18118
gene-LOC110106797	1.25868	1.85719	2.78891	2.70095	1.0897	1.10744	0.252165	0.517192	0.996653
gene-LOC110094861	23.6996	25.4994	25.8279	23.0932	23.1843	19.0758	32.7045	30.9269	30.9974
gene-LOC110094868	57.519208000000006	56.6036	53.2746	43.0348	46.5128	42.8413	31.841921999999997	29.2117	25.7082
gene-LOC110093484	0.908577	0.654166	0.792303	0.333784	0.577256	0.972375	0.360059	0.438794	0.412978
gene-LOC110093486	14.9533	11.8189	10.209	7.25313	7.13929	9.14877	1.70478	4.64717	3.81648
gene-LOC110112541	17.8263	15.2096	14.658	11.6618	10.6677	12.4148	20.6557	18.7058	19.335
gene-LOC110112545	29.6965	24.2931	28.4733	20.319	20.4611	19.153456000000002	8.36274	8.98669	10.2805
gene-LOC110112546	5.35038	5.61005	6.05508	6.64882	6.5633	8.74419	9.07788	10.0138	7.84336
gene-LOC110103548	11.4776	8.838178000000001	11.0469	17.5667	16.2427	18.2386	9.09151	8.309489999999998	10.4022
NewGene_2657	9.3336	8.082633999999999	14.856663000000001	3.27249	1.57768	1.6238730000000001	7.8419680000000005	14.054421999999999	14.233
gene-LOC110103540	16.3516	19.0511	24.9381	18.5863	23.0624	19.4183	32.5932	25.585	29.0278
gene-LOC110103541	4.38968	4.50045	6.6180270000000005	6.08364	5.09488	6.09289	2.41948	3.0637999999999996	4.27873
NewGene_4995	4.61357	6.2015	5.24141	9.25455	7.01049	10.2968	5.12853	4.73205	4.09616
gene-LOC110102493	118.814	127.131	118.782	147.681	137.596	148.502	174.869	187.587	184.59
gene-LOC110100898	0.902674	0.358638	0.82075	0	0.52825	1.25142	2.06887	1.69321	1.72041
gene-LOC110106078	44.5184	45.1778	35.4617	65.3233	75.8415	64.7972	39.0568	51.2351	47.9085
gene-LOC110106076	6.41341	9.21539	6.24529	3.59743	4.09757	3.266	4.29562	6.04225	6.10245
gene-LOC110106070	17.5992	14.3736	19.066	13.5678	12.6447	10.8271	18.6288	19.4995	20.3414
gene-LOC110096571	14.2973	9.56768	11.3616	14.4174	12.9065	8.8398	7.50656	7.68904	7.41131
gene-LOC110092853	43.1352	40.6182	39.1377	17.1991	19.0797	17.1605	14.7391	23.4059	14.8509
gene-LOC110092855	19.2013	14.3972	15.5037	32.1187	33.5316	20.0526	16.6568	18.139	20.654
gene-LOC110092857	43.0127	46.0096	35.248	28.9277	37.1076	40.698	21.1618	25.8612	19.0373
gene-LOC110107676	0.192899	0.112682	0.290825	1.35854	1.81996	2.38156	0.050133	0.081793	0.290877
gene-LOC110107673	6.64418	5.15484	7.00382	9.25767	10.4994	12.0874	9.28771	8.37874	7.05741
gene-LOC110101852	5.02884	6.80267	4.08863	10.3599	11.1716	7.30615	16.586	20.794	13.4003
gene-LOC110101853	0.604525	0.556067	0.266756	1.44729	2.06633	3.43416	0.365667	0.533042	0.676068
gene-LOC110101856	0	0.262877	0.365563	0.80319	0.747064	1.01161	0.386294	0.17885	0
gene-LOC110101857	1.32249	2.10963	1.8995	0.620061	2.87237	2.15237	3.13304	3.19312	2.65034
gene-LOC110101855	5.31428	6.08761	8.12008	9.949	11.1583	11.2866	12.8543	11.1585	9.94681
gene-LOC110101859	14.5234	18.31	14.7687	25.908	27.8013	27.0462	18.2532	25.8582	25.464223999999998
gene-LOC110097623	0.961617	0.41086	0	1.24839	1.59643	3.02864	2.20587	2.96921	1.38703
gene-LOC110104329	15.0868	11.4777	12.2739	8.47017	10.9383	6.08759	8.05928	11.6283	6.7106
gene-LOC110104328	18.7106	19.3991	19.2414	8.95436	8.76175	12.3965	25.7954	19.4184	22.8017
gene-LOC110104327	1.86887	1.2547000000000001	2.4665679999999996	0.924316	1.05548	1.04794	0.94878	1.08867	0.647491
gene-LOC110091905	2.31933	2.82948	2.16291	1.20625	1.65916	0.877392	1.37909	1.14131	1.86107
gene-LOC110105636	19.5989	15.0802	12.4325	14.8961	13.2873	12.9545	8.52338	12.4165	9.25818
gene-LOC110113583	98.20563899999999	91.3737	114.893	65.3119	59.2912	65.9984	82.8604	63.8031	81.8321
gene-LOC110113580	7.922072999999999	6.13978	7.83165	0.980089	4.409999999999999	5.26349	3.22538	4.29682	6.64363
gene-LOC110099916	5.92903	7.11033	4.62992	4.33097	3.78651	5.79242	3.4653	4.22716	2.48488
gene-LOC110099918	6.79359	5.1331	4.2701	5.17827	5.71983	6.71088	3.41475	2.09314	1.68171
gene-LOC110100299	4.62556	5.63265	4.57452	2.31441	3.50193	2.46163	4.935	5.02305	4.69971
gene-LOC110100298	2.89374	4.48507	4.49729	13.0107	11.6327	9.86605	12.3716	12.1203	13.5609
gene-LOC110113589	0.846729	2.48742	2.32508	0.074386	0.462144	0.352012	0.602154	0.335006	0.705595
gene-LOC110111426	31.800848000000002	35.7038	32.771145000000004	6.65046	7.62481	15.0764	14.472	13.6114	14.138373000000001
gene-LOC110111423	34.4422	36.0883	38.581	46.8333	45.1051	53.911379000000004	26.822308999999997	25.2475	23.9294
gene-LOC110111428	0.22916	0.104125	0.636153	1.41751	1.83551	1.40604	0	0.188672	0.133586
NewGene_73	10.1015	12.1914	15.833	27.1378	26.7889	17.1562	19.6922	16.2822	13.64
gene-LOC110115739	150.769	176.15581699999998	143.009	127.23565400000001	153.652	139.456	91.25898899999999	110.168	90.59859599999999
gene-LOC110111398	11.308119000000001	7.16549	8.60183	9.879366000000001	12.043783000000001	7.16866	13.139050000000001	14.708632000000001	16.0828
gene-LOC110114302	3.01025	2.02966	2.79518	1.45061	1.44831	1.83217	1.62084	1.582	1.51732
gene-LOC110114061	6.57367	5.781998000000001	9.479823999999999	5.96251	5.91865	7.42586	4.26265	4.12555	5.04269
gene-LOC110114060	5.11629	4.5225	4.08394	7.54801	8.09416	8.85417	9.77492	14.1169	10.8405
gene-LOC114580412	0.988571	1.08321	1.87158	0.823045	1.86999	2.61978	0.420817	0.734267	0.1205
NewGene_15592	2.84009	4.33199	7.8259240000000005	1.64074	2.9965	3.07848	1.81912	2.78778	1.90858
gene-LOC110105654	3.37391	3.52828	3.39923	2.6783	3.2105	2.05971	2.17552	2.71463	0.9631
gene-LOC110095721	24.7771	33.7995	31.2908	22.5991	28.1073	21.297	13.5116	18.055768999999998	14.4669
gene-LOC110105650	20.4895	26.512109000000002	22.451912999999998	33.4521	38.8104	35.124	40.1456	48.8593	29.0431
NewGene_2098	276.309	295.908	245.562	500.659	485.682	433.876	262.082	330.564	284.511
gene-LOC110115894	29.6144	28.3949	22.565	40.9754	33.9962	30.2236	42.6203	45.5243	35.5166
gene-LOC110096902	8.03097	8.03375	6.45272	4.38773	8.99124	7.95822	13.3164	15.2558	9.28169
gene-LOC110116352	44.7667	53.892	50.0653	82.6801	82.2048	64.6634	77.8349	102.695	90.6906
gene-LOC110116359	5.75296	8.24722	4.15323	3.45437	3.8003	4.77298	7.64735	6.45098	9.05647
gene-LOC110114858	1.98541	1.75239	0.903634	8.08827	7.47794	7.71188	2.99994	3.786	4.89524
gene-LOC110114853	1.65508	3.0834099999999998	2.65827	6.78742	5.65757	4.7854600000000005	0.890731	2.34843	4.12541
gene-LOC110114857	8.44335	10.1483	10.911	11.4872	13.2963	10.7106	16.2686	12.2913	17.9876
gene-LOC110102805	8.06088	6.00085	6.7714	9.19587	6.38593	8.28956	12.5361	9.12861	10.5833
gene-LOC110096904	2.74013	2.88334	3.51007	2.33089	2.00357	4.43293	0.609161	0.972854	1.34835
gene-LOC110096882	1.07842	0.651688	0.202331	1.06131	1.16105	1.82126	0.278875	0.21533	0.385961
gene-LOC110092380	2.48235	3.97599	6.1844	1.58789	2.77684	1.07822	3.69056	4.55493	4.25096
gene-LOC110096888	7.48921	8.52115	7.31017	7.47085	7.60026	7.20512	12.9983	18.6734	13.7466
gene-LOC110112861	5.61363	5.60127	6.30272	8.89467	9.92224	12.2938	7.5857	6.85914	10.9993
gene-LOC110112860	0	0	0.048539	1.83482	0.730748	0.680848	0.154754	0.210148	0
gene-LOC110112864	0	0.159365	0	1.44142	0.977545	1.64537	0.207254	0.739746	1.12941
gene-LOC110110592	1.77018	2.93063	1.6258089999999998	9.98604	12.754	11.248211999999999	0.79291	1.08159	0.304564
gene-LOC110110597	8.4266	7.3270409999999995	7.67469	6.19494	6.35012	8.30136	14.9239	12.5999	17.3465
gene-LOC110110596	1.27866	1.60933	2.36837	5.69196	3.0689	3.80352	1.49141	2.51051	0.820386
gene-LOC110093388	15.3884	16.5869	17.442	7.43537	8.2824	6.26304	10.888	13.0506	11.2447
gene-LOC110106611	2.18082	1.12469	0.693097	1.97832	0.971343	2.49403	0	0.145492	0
gene-LOC110106612	10.3488	7.18224	6.580582000000001	4.231942999999999	3.67161	4.06205	2.4830560000000004	1.8143059999999998	4.10564
gene-LOC110093521	4.55212	5.13115	3.28484	0.239183	0.573242	0.052142	0.51584	0.385687	0.258565
gene-LOC110097869	0.670552	0.523031	0.748129	0.474871	0.446742	0.326652	1.87205	1.08048	1.60953
gene-LOC110101938	16.0852	19.3611	19.3282	2.6776	2.6998	2.1614	3.46336	3.54582	2.78605
gene-LOC110100514	30.5068	30.0736	28.824	15.5358	20.6023	23.8475	21.0684	21.4654	18.9601
gene-LOC110113021	182.055	165.304	178.309	129.253	126.227	136.84	87.5083	95.1481	112.015
gene-LOC110113023	440.127	496.769	414.754	752.308	810.234	684.162	592.008	714.924	621.993
gene-LOC110113024	51.8662	56.4928	48.6702	50.9572	54.9726	70.2788	18.9214	31.5618	28.707
gene-LOC110107059	7.3241499999999995	9.15014	11.1962	10.7792	10.1089	10.2608	4.70365	6.394621000000001	5.90738
gene-LOC110107050	8.0633	7.16664	8.84517	5.54741	4.7521	5.40129	5.81165	6.8473	6.09452
gene-LOC110107051	5.2845	5.3791	2.21592	11.7498	14.0223	7.7985	5.33962	3.69745	2.99733
gene-LOC110107052	86.4598	80.7909	89.8191	109.047	96.3954	110.852	44.0129	43.0829	46.5257
gene-LOC110101644	31.0473	25.7707	28.2094	67.141	58.0292	49.0363	26.0366	31.3551	27.788
gene-LOC110101641	8.12069	7.949999999999999	7.33646	5.33345	6.83488	8.3612	6.469291999999999	5.051811000000001	2.67661
gene-LOC110101640	11.1176	10.3128	12.2334	19.2608	17.0164	14.0479	6.03183	7.36052	5.52498
gene-LOC110098511	2.95728	2.25176	1.68479	0.216991	0.894466	0.423192	1.87467	1.4565	1.26038
gene-LOC110098514	2.26843	3.06845	2.22725	1.87355	5.51716	2.50787	0.593105	1.60797	1.19582
gene-LOC110098518	8.07874	5.32994	7.8284	10.1617	8.05928	8.26901	3.65384	4.80453	4.60103
gene-LOC110103734	85.8064	76.703	79.5917	44.7734	50.8343	50.3898	47.8474	43.7934	44.6195
gene-LOC110103731	28.2505	31.1022	32.4908	50.87	48.2958	42.8757	43.4137	53.4	45.9997
gene-LOC110104501	11.268	13.0523	11.0451	20.2017	16.2141	22.1008	18.9498	18.3002	18.6414
gene-LOC110110839	2.7826	3.38373	3.27041	2.89227	2.70065	3.70145	2.41961	1.47192	2.0228
gene-LOC110095164	8.62755	11.7706	12.686917999999999	14.7805	16.3219	21.692558000000002	10.6422	7.8291889999999995	10.5119
gene-LOC110095165	16.1882	14.2021	15.4537	9.72569	10.7328	9.23891	7.9722	7.51809	9.0509
NewGene_20310	10.1855	9.79456	11.0029	28.9884	29.0581	27.0656	7.37627	8.18886	7.97909
gene-LOC110095296	2.17113	2.23647	2.97417	4.78626	3.76721	5.95244	2.01857	1.73023	0.980763
NewGene_8673	0.092104	0.133019	0	0.941896	1.6140860000000001	1.01428	2.14149	1.13375	2.5624149999999997
gene-LOC110095298	10.5245	8.2436	10.2777	17.3077	15.7651	20.8031	11.485	12.9524	13.394
gene-LOC110095838	21.0165	19.5767	15.690093999999998	20.9245	23.246498000000003	28.1579	30.1845	24.762662000000002	30.062
NewGene_6824	10.7894	7.45547	5.49355	6.83023	6.7143	5.70648	15.0339	17.9481	14.0937
gene-LOC110107734	17.6248	17.7987	15.0077	34.3018	32.3094	33.701	42.3468	36.9966	35.9797
NewGene_6823	0.47094	0.680517	0.791396	5.06984	2.8118	4.94342	4.03342	5.0811	4.4257
gene-LOC110097470	6.89005	4.70745	4.45476	8.36369	10.3533	13.5476	10.9544	10.6469	8.69713
gene-LOC110097473	154.163	132.032	130.412	107.356	91.0469	92.93	41.9079	46.5993	50.5019
gene-LOC110097476	36.5503	42.8338	46.6443	26.5118	30.3873	30.2981	35.1096	34.8565	27.6024
gene-LOC110107883	43.526419000000004	44.7976	38.1212	40.1787	41.642759999999996	31.4954	58.7406	57.4603	59.9713
gene-LOC110107880	7.46468	6.77148	8.24278	14.479296999999999	10.9618	13.9256	12.1689	8.25632	14.3148
gene-LOC110104282	7.70013	7.9695	8.55174	5.71011	5.43961	9.07691	4.88716	4.997	4.51081
gene-LOC110109676	2.61938	1.92666	3.9280800000000005	2.22432	1.70283	2.19347	0.509665	1.79911	1.49899
NewGene_19072	5.65274	4.62449	5.94528	5.99475	4.56282	4.58916	3.47458	3.32264	3.27999
gene-LOC110116746	12.0049	13.3978	12.3923	15.3398	18.2336	16.7788	4.48516	5.955	5.01993
gene-LOC110116741	3.90959	4.89986	6.09056	4.92835	6.95334	6.03356	3.42307	3.8856	1.7818
NewGene_15128	46.7981	58.197	53.7003	15.1834	17.7492	19.0096	23.2918	26.2146	18.1305
gene-LOC110115503	0.47331	0.345454	0.370564	1.21213	1.48404	0.814114	0.059172	0.019806	0
gene-LOC110114455	0.172855	0.242814	0.809365	3.71897	2.4924	2.24651	1.95491	0.611488	0.210489
gene-LOC110111219	10.3809	7.65749	9.40281	5.94031	5.94476	5.52775	6.28646	4.90093	5.94893
gene-LOC110111211	2.35161	1.80845	0.967443	1.45083	1.45631	1.16715	1.22174	0.486931	0.708526
gene-LOC110102063	11.9403	17.0475	10.7153	13.8111	16.9278	11.0726	17.9433	28.9673	17.6258
gene-LOC110094418	3.23814	2.47747	2.03873	5.18146	3.22401	3.78348	1.59418	2.5108	2.0753
gene-LOC110108266	2.81334	3.85521	3.02366	1.18772	2.30032	0.733507	2.19425	1.76733	2.90656
gene-LOC110099626	3.73074	2.8701170000000005	3.50331	3.22153	5.07114	4.32003	5.40282	5.270694000000001	8.55676
gene-LOC110099624	19.5693	19.2359	15.2604	23.7524	22.5699	21.3048	30.7833	33.6538	27.0909
NewGene_1935	0.932994	2.99478	1.29606	4.93439	4.17204	3.91592	4.14837	3.47839	3.25638
gene-LOC110113106	10.2559	10.7162	10.8473	14.9278	17.8539	18.6324	11.1232	10.356	13.3653
NewGene_7199	4.05763	3.83601	7.30405	0.823521	1.13039	1.13373	4.58511	3.7911	4.12009
NewGene_7198	0.318626	2.36791	1.9312	0	0.282116	0.296645	1.52095	1.80672	1.62063
gene-LOC110103243	28.777099999999997	26.891515000000002	28.3803	26.6637	24.5951	28.312065999999998	14.477803999999999	13.4604	14.5066
gene-LOC110112279	6.93793	8.97168	10.5997	11.8977	11.8436	15.9461	12.8017	12.9857	14.8749
gene-LOC110112272	34.4559	31.4016	32.0029	37.1447	37.1504	38.2485	55.7119	50.23	54.6893
gene-LOC110112273	5.61452	4.08826	5.19767	3.21106	3.4492839999999996	3.13174	5.42682	3.8644179999999997	3.10645
gene-LOC110112276	12.3638	15.3436	16.6947	14.6806	18.5068	17.7861	24.3996	21.1834	24.8971
gene-LOC110112277	18.8316	18.3461	17.3596	20.839	21.0712	17.2719	30.1968	26.5156	25.4345
gene-LOC110112274	6.56393	8.205020000000001	7.891013999999999	6.67824	6.6647	5.537393000000001	3.8809810000000002	4.62199	5.61057
gene-LOC110112275	11.544289000000001	14.3775	11.7408	17.8036	17.5685	19.2329	20.2598	21.2858	15.908009999999999
gene-LOC110094262	203.247	226.178	195.219	225.607	276.073	226.688	328.816	378.734	317.174
gene-LOC110094263	1.17241	1.38405	0.092702	12.3212	18.1498	9.6004	0.187772	0.498203	0
gene-LOC110096102	28.7405	27.4657	27.6083	12.6798	12.6933	10.5145	13.2451	10.6762	6.90968
NewGene_4267	1.57792	1.38431	2.44446	0.869536	0.849786	0.959143	1.93798	1.58066	2.94814
gene-LOC110108513	4.92133	9.186485000000001	11.8739	5.50529	6.13084	9.68794	2.74288	3.6788930000000004	4.74204
gene-LOC110110258	2.5283	2.4936059999999998	3.09626	3.03863	4.32451	5.94591	5.67867	4.713273999999999	8.73742
gene-LOC110110259	6.13505	4.79005	3.4753309999999997	13.1058	8.48391	10.4777	7.05489	5.94856	8.52842
gene-LOC110098233	2.54197	3.92054	4.38028	5.4817	5.51554	4.88761	5.72604	6.93606	5.69173
gene-LOC110098230	30.649	29.8432	29.1334	26.2562	20.0817	23.2367	12.9764	10.8606	15.2886
NewGene_899	2.56317	2.86816	2.37581	3.0592	3.33568	1.8523	0.766122	1.3086350000000002	0.657529
gene-LOC110100725	11.3823	9.9794	13.1102	9.25074	9.522143999999999	8.27581	16.0519	11.9618	13.1245
gene-LOC110100722	1.33814	2.03348	2.12215	1.82774	1.69272	2.50432	8.23559	6.8967	5.70589
gene-LOC110100720	41.7223	41.1503	39.2943	62.1734	63.946462999999994	52.6297	69.6582	61.3675	62.2531
NewGene_6244	0.047709	0.182602	0.488809	5.47115	1.89637	2.55469	4.15048	3.3827439999999998	4.06078
gene-LOC110102650	6.64925	5.79606	5.8733	7.88908	13.71	16.2705	5.06323	7.41101	5.46689
gene-LOC110104715	4.72047	5.60713	4.63948	9.80992	9.15189	8.06145	11.4792	9.73649	11.4459
gene-LOC110096663	16.2123	15.208	14.5218	13.7738	15.125	18.9599	23.326	24.3475	21.7292
gene-LOC110096666	6.35736	5.42486	6.65626	4.31935	4.79795	4.75727	6.19794	7.03009	6.95164
gene-LOC110096667	1.07261	1.80856	1.87731	1.96987	3.368	4.19578	1.37289	1.55166	2.04463
gene-LOC110096665	62.245408999999995	59.2255	61.3321	48.669391000000005	43.9535	45.1554	37.2331	34.443293999999995	37.7964
NewGene_8798	11.3478	17.6842	18.4529	28.1257	25.2903	24.8057	16.9328	25.7784	24.5188
gene-LOC110105444	9.74177	9.33438	6.03569	7.66203	11.8269	9.31947	12.76	14.3942	15.4567
gene-LOC110105448	1.57852	1.51682	1.55329	1.14324	1.54587	0.641571	1.08678	0.695762	0.62826
gene-LOC110093725	9.61022	9.67043	9.21943	6.04017	5.19632	6.14774	10.618	7.3818	9.42976
gene-LOC110107969	44.1255	42.3768	51.4126	44.6721	54.817	54.2958	11.9117	28.8092	18.194
gene-LOC110107961	10.7512	6.07133	5.07046	5.96829	6.018	6.93849	4.69682	4.50578	5.25988
gene-LOC110107963	24.5673	25.8393	31.6088	31.7407	33.031262999999996	35.6349	18.8191	18.187604999999998	16.283
gene-LOC110108714	0.162304	0.662124	0.440032	1.69003	1.89632	2.42327	1.49861	0.64169	1.32941
gene-LOC110111039	37.9982	38.0452	42.9548	35.4443	30.0028	40.1244	51.1984	47.0971	52.4922
NewGene_12779	11.7355	5.93176	12.8502	8.61266	3.51091	4.72763	15.6185	9.12303	14.051
gene-LOC110091912	5.57966	5.26868	4.23557	6.46731	4.92753	6.5915	3.94691	1.9322	3.0799
gene-LOC110115204	17.1164	16.1382	19.4544	17.1273	12.8041	14.8771	24.078	19.5926	21.5749
gene-LOC110094467	4.9035	4.99544	4.88357	2.78688	2.76913	2.6782	2.10362	2.76078	2.80531
gene-LOC110114551	9.90717	8.14758	7.44241	9.42194	10.5623	13.2232	5.12017	5.32704	6.49966
gene-LOC110114550	4.70402	7.54513	5.67005	5.6857	8.23338	7.70194	13.3911	9.31211	11.7321
gene-LOC110098033	1.09905	0.602335	1.09794	0.152738	0.27839	0.460284	0.171099	0.303515	0
gene-LOC110111009	12.4712	11.655688000000001	12.4298	22.329309000000002	18.692562000000002	19.4696	18.6791	15.7674	15.838954000000001
gene-LOC110093773	22.5739	16.7557	17.5937	7.88682	9.69497	9.10276	17.6678	18.9121	15.6948
gene-LOC110094209	4.40357	3.65107	4.21593	3.19947	3.29272	4.87424	1.4396	2.6683	2.74949
gene-LOC110098782	15.3862	11.1142	10.0345	4.20453	4.46128	8.51785	5.8354	5.54481	4.59144
gene-LOC110094200	47.6035	41.4842	42.3242	43.3784	39.1579	46.6711	27.4583	25.5277	30.2257
gene-LOC110099780	4.58361	4.76426	4.86242	7.78016	5.93641	4.13734	3.49363	1.95311	1.85149
NewGene_5684	2.06204	2.10279	3.22736	2.58748	2.30258	3.89294	4.27358	2.7863990000000003	4.76755
gene-LOC110102411	0.577851	0.080699	0.052372	4.65803	4.01708	3.68739	0.169082	0.156517	0.233779
gene-LOC110100817	18.5195	21.7505	20.1474	17.2024	17.8544	18.3082	22.9767	29.3945	24.5431
gene-LOC110100810	0	1.32882	0.532317	0.345957	0.216409	0.955477	1.87496	3.60587	3.74009
gene-LOC110095661	44.7529	39.0989	38.277	26.4408	22.7372	27.1926	22.0226	20.164253000000002	21.595556000000002
gene-LOC110095667	34.2278	36.6543	34.7954	39.6179	42.4911	43.6847	18.8403	28.2283	21.1042
gene-LOC110095665	1.26536	1.49751	3.38635	0.811478	1.05085	2.02199	0.638614	0.61784	1.30529
gene-LOC110096312	33.5562	34.4022	33.0839	47.9904	49.871	50.968	30.3598	30.5324	23.7737
gene-LOC110096311	14.0945	16.8189	12.065	15.1793	14.9365	11.9222	32.1324	39.3319	36.2245
gene-LOC110096315	11.5721	12.289079000000001	11.0024	7.849257000000001	8.405740999999999	5.68503	7.69525	5.488837999999999	4.52467
NewGene_5308	15.0503	12.7083	11.1735	7.617	12.4271	7.40182	5.48367	8.17074	5.30932
gene-LOC110093892	4.44741	4.24111	5.32674	4.52654	3.82006	3.984	2.2056	2.13174	3.929
gene-LOC110093891	4.18646	3.11562	4.28458	10.6066	9.12006	8.53615	3.38928	4.04099	3.99772
gene-LOC110106063	1.42712	1.94801	2.8173	6.88594	7.604	4.99114	1.6396	0.91074	0.413463
gene-LOC110100107	0.636221	1.14237	0	1.19849	1.88149	3.40882	0.519431	0.487228	0.535146
gene-LOC110100103	0.150941	1.34221	1.18212	1.43911	1.62281	1.26655	0.887599	0.320557	0.184545
gene-LOC110100101	1.8243	3.01979	4.22189	2.39819	4.45192	3.89926	5.58734	5.03332	5.70676
gene-LOC110100109	2.0529	2.20144	2.02062	3.65316	3.01747	3.03089	1.80976	1.30769	1.32279
gene-LOC110092142	7.39092	7.22275	5.81717	7.70633	9.98611	6.62548	6.340636000000001	4.7992	3.2089429999999997
gene-LOC110092147	27.4236	31.249	27.9693	21.0043	25.9148	21.271	35.7941	28.9767	34.471
gene-LOC110105055	8.42357	7.52392	9.79748	3.86165	4.22198	6.81828	7.34263	5.44871	6.31408
gene-LOC110105053	58.1965	74.3885	54.214	105.982	104.455	95.7501	65.5115	76.5621	60.6685
gene-LOC110105051	9.51063	8.82805	8.72022	8.84744	9.69952	8.89141	14.6198	15.5899	13.7784
gene-LOC110093234	24.8131	28.0221	28.5295	14.9653	17.6244	24.6404	27.0121	32.5717	32.762
gene-LOC114579033	6.06119	4.43767	5.16727	10.0721	7.66509	6.56051	3.51794	3.54265	4.99542
gene-LOC110104909	5.61162	5.07638	6.116251999999999	2.45648	2.56084	3.11618	6.50956	5.44171	5.60644
gene-LOC110099999	20.9593	21.2188	23.8816	18.7474	20.5065	19.0624	26.8979	30.1336	29.5311
gene-LOC110099995	77.8709	68.2254	81.3622	56.3292	47.0558	53.9073	74.1467	64.1217	71.6622
gene-LOC110113635	117.095	111.297	112.917	42.9311	48.5028	49.8656	31.427	35.0548	27.4722
gene-LOC110113636	8.38274	7.25432	6.12228	8.44259	6.71641	7.16633	4.47873	4.27988	2.19357
gene-LOC110108037	29.1296	24.7955	37.0252	18.1077	20.0399	23.3836	20.7545	19.0119	17.8768
gene-LOC110095507	4.68991	4.02448	3.24031	3.87412	2.46408	2.76295	0.574796	1.73842	1.15444
gene-LOC110114257	1.21874	1.89859	2.31913	4.03446	3.42831	3.31124	2.07213	1.71693	1.71941
gene-LOC110108697	47.5851	56.3504	44.6224	47.0314	52.9703	47.6937	76.1643	71.953	63.425
gene-LOC110108696	2.66129	2.06456	3.49162	2.79316	2.2394380000000003	2.92462	6.22121	3.49092	3.81821
gene-LOC110108695	196.628	176.973	175.525	103.933	105.686	94.8763	95.8861	117.999	104.051
gene-LOC110108693	3.81181	7.56998	5.8424	8.12651	13.0369	9.46694	13.7644	15.9481	16.818
gene-LOC110108692	5.417	5.05084	3.31788	12.9035	12.2362	9.2462	3.86435	4.78797	3.45091
gene-LOC110094796	5.14991	3.60561	4.55697	2.87649	4.88805	4.19491	2.2356	2.08197	1.22481
gene-LOC110115817	11.521	15.403	12.0225	29.524964999999998	37.2507	34.4543	10.826531999999998	11.6993	10.3387
gene-LOC110115815	1.67553	2.13956	1.41553	2.6646	4.85652	3.51561	1.79026	1.24583	1.84755
gene-LOC110108968	6.14952	5.135585000000001	4.46809	8.96931	9.530529000000001	8.75051	7.84229	7.2944189999999995	6.08587
gene-LOC110113268	7.55164	8.04481	5.76877	8.92884	10.2872	10.5665	3.23484	4.62952	4.98502
NewGene_1090	0.933779	0.830412	0.790229	0.913059	0.9584	0.997054	0.233612	0.358283	0.386405
gene-LOC110111669	545.619	573.829	549.139	230.236	234.074	257.266	214.409	240.081	234.065
NewGene_21186	4.83162	2.90051	6.18231	0.762077	1.91448	1.56482	4.12945	2.99569	4.09846
gene-LOC110111660	9.89125	9.90907	13.7866	7.898639999999999	6.44247	11.0998	3.63657	4.53773	5.26178
NewGene_15983	4.57198	3.85773	3.98941	4.03757	1.62149	2.32791	1.85126	0.796144	1.23929
gene-LOC110110042	0	0.124745	0.210286	0.601013	0.709148	0.36609	0.012331	0.124386	0.181461
gene-LOC110110047	2.14449	2.01959	2.92803	3.62862	3.49157	4.63582	0.766942	0.975294	1.09112
gene-LOC114580809	5.02951	5.63147	5.73995	3.52619	3.48373	3.21769	3.33682	2.97388	2.96345
gene-LOC114578727	11.3224	19.653	20.6557	13.364	17.304	23.3272	39.0044	33.4534	28.633
gene-LOC110092305	1.44178	1.8532	0.910433	3.20329	3.47316	4.66647	3.43189	3.27718	2.67213
gene-LOC110114740	14.7323	14.8819	16.8052	22.9164	21.5583	25.064	15.1084	13.3501	12.0324
gene-LOC110114747	1.21947	2.02423	1.68728	2.85005	2.47768	3.14852	1.37924	0.934721	1.4398
gene-LOC110112096	9.01445	12.6042	10.2238	30.4184	33.1113	38.7254	24.6115	21.4071	26.4928
gene-LOC110100596	0.468704	0.828355	0.996505	1.24128	1.7896580000000002	3.03307	1.2607	1.04465	1.18844
gene-LOC110100592	9.33978	11.0456	11.7779	12.8551	16.0394	11.5103	18.353	16.3699	19.4908
NewGene_22299	3.44076	3.46362	3.20232	1.5821169999999998	2.45742	0.592265	0.770403	1.23745	0.68025
gene-LOC110101173	18.8892	23.4739	21.441435000000002	36.8495	35.1909	35.476	63.9192	63.521514999999994	74.1389
gene-LOC110101174	0.233519	0.318218	0	0.956041	2.24825	1.62615	0.501559	0.195756	0.668018
gene-LOC110094078	0.946586	4.59206	2.66195	6.20152	8.07616	8.43889	6.0838	5.71873	3.81015
gene-LOC110098595	28.3649	28.684	22.3098	44.0996	43.1171	46.9276	22.9309	29.6001	20.3812
gene-LOC110113297	9.8	13.229830999999999	13.9106	16.002	14.5365	16.1805	21.361	18.352	20.4295
gene-LOC110113295	1.62197	2.02091	1.72234	6.12298	4.99757	4.96494	2.35587	3.20541	4.45367
gene-LOC110113294	10.8415	14.6695	10.2226	24.1701	23.6803	17.6494	22.3482	25.0197	30.9904
gene-LOC110113293	49.0142	47.4159	51.885	41.9779	52.308	48.8573	27.8251	29.9663	27.1681
gene-LOC110113292	3.67624	4.24697	5.39794	6.7075	5.1689050000000005	6.98071	3.78705	4.466295000000001	3.4165
gene-LOC110106332	6.49779	5.5868	6.88065	5.15439	4.17105	5.59291	10.6147	8.48292	12.5474
gene-LOC110106330	14.947	13.2857	10.0226	10.8822	10.4416	7.57939	21.3167	16.7745	19.0291
gene-LOC110099249	5.43622	5.31509	6.59369	3.45563	3.12102	4.24509	1.85258	2.9196	2.51069
gene-LOC110105677	52.0152	56.5136	54.523	44.7316	44.0877	47.1531	28.9385	28.8949	28.6011
gene-LOC110105674	18.3379	30.0837	25.817	47.3941	46.1053	41.4977	31.6977	41.6513	34.137
gene-LOC110105671	41.4168	37.4429	43.9753	24.8604	27.9458	27.1595	60.125	48.2277	53.7383
gene-LOC110096435	60.2305	63.8449	64.1228	56.7754	45.3074	52.5959	29.013	18.964	17.6485
gene-LOC110096297	0	0.073448	0.584485	1.91916	1.88079	1.44342	0	1.09114	2.15101
gene-LOC110101955	11.9409	13.4405	16.1502	24.6028	24.032	26.0176	7.31631	9.41015	7.8512
gene-LOC110096294	2.22831	2.96356	2.85105	4.77702	7.36831	7.27998	2.62877	3.67509	0.959691
gene-LOC110097748	78.7145	67.0847	78.4152	50.5016	50.4909	54.8283	85.0066	73.726	81.2388
gene-LOC110104201	9.24132	10.1958	9.83487	17.4851	22.5779	24.1414	19.7008	17.9081	17.4278
gene-LOC110104204	3.87018	4.13147	3.6165	5.03957	5.09503	4.12777	6.24303	5.79345	7.85643
gene-LOC110104209	7.55218	3.3738140000000003	6.197210999999999	11.8639	6.97631	5.4164390000000004	3.0230509999999997	3.7385	5.32638
gene-LOC110093912	0.191177	0.057824	0	2.70374	2.14464	1.90026	0.229546	0.292076	0.305698
gene-LOC110109892	16.8816	14.0701	17.7701	16.1333	13.8981	12.1555	25.7148	19.9555	18.449
gene-LOC110097095	2.95247	3.91386	3.75963	7.23485	7.45651	6.64141	4.36168	4.80555	3.16254
gene-LOC110114232	1.39758	1.80733	1.62009	2.32586	2.86213	2.63239	0.979716	1.1894	1.16662
gene-LOC110114237	23.8182	21.8252	25.3891	18.1021	15.8851	21.4813	13.1768	15.429	18.0331
gene-LOC110109131	7.27335	6.73789	8.36218	7.06495	8.37179	7.73657	3.77622	4.33707	4.12249
gene-LOC110109133	6.53868	7.47807	5.19219	2.07429	1.89174	2.27388	0.885969	1.78793	1.67249
gene-LOC110109132	29.314026000000002	32.8684	30.9257	27.536580999999998	27.463075999999997	24.0659	34.5731	42.5413	38.1707
gene-LOC110092895	11.8102	11.1612	14.174	11.8216	14.5055	17.1431	8.51391	8.79391	9.0663
gene-LOC110112945	0.194946	0.525479	0.523082	4.5821	6.26312	3.52013	0.783014	0.538276	0.282389
gene-LOC110112946	4.33781	4.27427	2.63493	7.520131000000001	6.92208	3.6608169999999998	0.694468	2.3124	1.99875
gene-LOC110112949	10.16	11.5739	13.8309	12.62	11.112	10.347	19.2825	15.3193	17.4741
NewGene_8902	3.13682	1.36241	0.84246	2.92056	4.62594	3.60501	4.86415	4.3493	4.023338000000001
gene-LOC110103946	6.66034	7.88725	5.51745	3.07656	3.38747	4.21145	11.2389	11.4177	11.8972
gene-LOC110103940	9.75431	10.3633	9.23566	12.8339	15.9209	13.2557	7.58913	7.20508	5.38012
gene-LOC110103948	0	0.377064	0.431919	1.60511	1.72869	1.46081	0.28618	0.546792	0
gene-LOC110092517	15.818	13.8751	12.6505	6.76474	7.4026	6.10771	13.8985	13.1719	14.9442
gene-LOC110093640	24.751	39.0308	41.4253	41.7101	48.1156	51.2891	76.31	71.3919	72.1578
gene-LOC110093648	27.5456	26.3661	27.6123	20.9469	21.9624	19.1176	37.8369	31.9279	37.2705
gene-LOC110099893	28.8387	28.2676	24.1017	18.8371	22.9858	17.5196	36.851	37.4788	43.0663
gene-LOC110099899	42.0616	45.8281	45.759	31.2005	27.9639	30.4999	38.0772	33.313	31.8809
gene-LOC110094912	22.8068	12.7139	9.30114	39.0308	40.0368	33.242	30.635	28.8777	17.2874
gene-LOC110100417	2.70271	1.6511	1.76236	1.35407	1.16755	0.910974	1.0661	1.10152	0.906682
NewGene_1703	2.17741	2.55045	1.47734	9.09445	5.7639	3.2383	0	0.192893	0
gene-LOC110102308	14.2464	18.8505	19.0248	12.7035	17.3333	17.4402	23.5039	22.411	28.3649
gene-LOC110114188	0.654883	0.701092	0.896536	0.72652	0.64935	0.431602	0.397486	0.315286	0.13392
gene-LOC110098417	8.97767	8.67264	8.64672	37.8177	39.1921	42.7174	4.14383	5.24658	4.08869
gene-LOC110098418	9.41553	8.09727	7.75033	9.06378	7.61287	9.08064	17.9701	13.1613	13.3841
gene-LOC110104467	6.30309	5.97983	6.57946	3.32248	4.12033	4.59487	5.441	2.91638	4.52319
gene-LOC110110976	12.429530999999999	13.6871	10.9329	21.430784000000003	18.9312	16.222	23.0924	20.257989000000002	17.9145
gene-LOC110110974	12.1716	12.2563	14.4952	14.8891	16.6304	22.8244	25.9321	22.3993	30.6502
gene-LOC110110972	8.922578999999999	7.08312	9.57153	7.31878	6.80014	6.5772759999999995	9.85156	9.64936	10.4121
NewGene_5772	0.221362	0.8770870000000001	2.43108	1.6610429999999998	0.764734	0.670953	2.7355389999999997	2.2498539999999996	4.31288
gene-LOC110101453	4.85475	6.2558	5.47774	3.66784	4.14291	5.6355	2.17463	2.13748	0.834649
gene-LOC110110979	80.37935499999999	89.8365	82.1588	197.634	235.336	194.37930699999998	89.3567	106.89941400000001	105.359
gene-LOC110111298	1.00656	1.25783	1.25266	3.08169	1.55329	4.79007	1.02707	1.66944	1.4503
gene-LOC110103163	3.37059	3.0044	3.37439	3.49788	3.07075	3.5304	6.20457	5.8522	4.0075
gene-LOC110104798	10.0007	9.48357	9.59653	4.035	4.33266	5.18319	9.32471	7.06454	6.89364
NewGene_8241	0.122364	0.115151	0	0.416347	1.07717	0.496861	1.76104	1.77739	1.66164
gene-LOC110106107	0.874846	0.538709	0.880886	0.34261	0.43005	0.276267	0.405822	0.438946	0.49413
gene-LOC110095977	0.600967	1.43938	0.472959	1.50577	2.63189	2.01605	0.537288	0.647503	0.316104
gene-LOC110095974	4.92438	5.15983	5.4101289999999995	13.5105	12.0698	13.9193	5.52029	3.15761	4.05095
gene-LOC110093850	152.848	192.041	164.165	84.0346	105.986	88.517	82.5861	129.453	89.7992
gene-LOC110097377	1.38165	2.20141	1.06293	2.21274	2.71416	3.12134	3.93298	3.20039	4.27073
gene-LOC110109443	10.2637	14.8431	14.5401	11.143	8.52805	5.95364	13.2237	10.263	12.9074
NewGene_19243	3.36217	3.73159	1.53622	4.30002	4.84123	4.07017	5.19288	6.21304	5.27782
gene-LOC110110454	37.7993	32.1755	34.3036	26.3238	23.1017	22.0878	34.9703	33.304	30.2734
gene-LOC110116026	6.89527	5.58037	7.60593	5.81944	5.2766720000000005	5.4664	9.80573	7.834112999999999	12.966990000000001
gene-LOC110115422	5.1123	4.67873	3.22306	6.10101	7.12048	4.99966	9.31213	9.70956	12.214
gene-LOC110115427	14.8606	13.5913	11.2494	13.114	14.9815	12.0927	8.45758	10.346	7.41994
gene-LOC110111552	12.3404	12.5062	14.4317	7.3323	8.29827	5.78325	12.516853999999999	14.1181	15.0533
gene-LOC110111551	75.163	87.0379	76.7146	52.0416	54.3169	34.5496	59.2597	66.5001	54.3289
gene-LOC110111554	7.3754	5.67399	5.30339	14.304960000000001	9.38973	9.60477	9.81552	5.58932	8.71439
gene-LOC110111084	32.5119	32.9761	22.2778	49.4047	53.1587	48.6187	106.998	122.679	112.784
gene-LOC110111087	1.77402	1.86174	2.38132	3.68921	6.44224	5.18706	6.73348	5.13384	6.91603
gene-LOC110111089	2.65182	1.73042	4.91993	1.55155	2.06722	2.00406	1.31856	1.48444	0.551549
gene-LOC110108187	39.4946	38.2412	29.7236	54.8355	58.617	59.1503	44.0644	48.4761	47.0122
gene-LOC110099708	9.97296	8.00418	8.73579	18.4994	15.197	14.0586	14.1781	14.2637	12.3722
NewGene_3432	4.0917449999999995	2.9233	2.7220090000000003	5.0768819999999995	3.8608390000000004	6.3286	5.99159	3.3822	6.25903
gene-LOC110099706	11.6068	12.73	9.3852	1.63366	1.94031	1.48839	1.26924	1.44231	2.78182
gene-LOC110099701	26.5872	33.6024	31.8353	34.3223	36.9772	33.1842	117.351	115.748	114.609
gene-LOC110108451	0.319229	0.385088	0.710178	2.50258	1.65968	1.13982	0.404661	0.264674	0.278815
NewGene_2522	11.5147	10.0372	8.55915	17.9024	13.5397	3.86066	18.8391	18.4847	26.0362
NewGene_2380	9.507494000000001	4.28862	5.27523	11.2011	7.03169	8.26276	5.68027	4.74168	4.47269
NewGene_13291	19.6462	21.9066	22.378	41.8915	39.54295499999999	34.013521000000004	31.5165	39.7007	31.996488999999997
gene-LOC110112045	4.64141	6.41617	3.42541	4.5472	5.48566	5.89099	18.9924	20.4503	18.012
gene-LOC110113938	924.635	1285.84	816.686	1675.84	1959.11	1398	1438.49	2313	1371.37
gene-LOC110113934	72.0318	63.8121	67.3578	51.5187	52.0329	67.8971	88.81	83.2415	99.3057
gene-LOC110113932	0	0.130198	0	2.38323	2.00922	1.09915	0	0.080121	0
NewGene_1129	13.9355	14.291889000000001	15.612490000000001	18.6179	14.1457	20.2084	8.07245	9.70346	10.4087
NewGene_1121	8.4366	9.17904	10.2702	9.6161	10.0549	8.03773	4.54222	5.14433	4.412
gene-LOC110102974	14.7184	14.1501	15.3062	18.8172	24.9615	22.9982	22.9938	21.7309	24.8808
gene-LOC110100185	21.7751	27.3154	23.9391	5.89684	10.9217	8.68014	5.0583	6.47679	3.86021
gene-LOC110092496	89.0985	90.40129999999999	84.2682	72.3183	70.00910300000001	77.4665	58.1894	57.4694	54.1277
gene-LOC110097044	23.9919	20.904	18.7628	14.6767	13.890595000000001	10.9561	9.31801	9.92837	8.41059
gene-LOC110110350	8.13876	8.06387	7.37089	17.665616999999997	15.4708	15.5093	11.8734	11.545	11.134284000000001
gene-LOC110096932	37.096	40.8441	40.0141	28.194	25.9977	28.7343	15.6336	18.1089	11.334
gene-LOC110096933	6.07199	3.9334339999999997	4.61605	1.32504	2.4471	1.44025	1.37017	1.35391	0.457774
gene-LOC110092725	26.5978	26.568	26.044	32.8758	30.8912	36.8737	18.4794	16.8414	16.9474
gene-LOC110092720	3.01863	2.82947	1.49331	1.15922	1.85398	2.1923	1.08485	1.05059	0.364517
gene-LOC110092729	25.3311	32.5866	29.7996	54.3884	55.669501999999994	49.6078	32.629	30.712410000000002	27.8358
gene-LOC110094897	2.74665	2.45802	2.0886	1.58153	2.39152	0.777662	4.31907	4.45092	3.8821
gene-LOC114578695	9.84692	9.53459	10.7761	6.66653	3.89859	1.95484	5.85178	6.67296	7.64288
gene-LOC110104989	3.03456	4.32654	5.31635	25.6704	29.9612	29.7953	4.02508	4.19416	5.63387
gene-LOC110104983	7284.52	8480.45	7223.17	6538.48	6920.36	6378.66	4754.63	5272.16	4545.16
gene-LOC110104984	24.810129000000003	26.0983	26.297017999999998	32.6607	34.1541	33.4089	44.8345	40.4934	32.6995
gene-LOC110094765	56.6146	44.3557	49.7829	37.3089	36.002	35.2175	32.5097	32.4903	31.7623
gene-LOC110094760	197.664	181.482	201.54	120.29	112.439	115.768	133.121	122.869	134.816
gene-LOC114578345	51.9316	43.011776999999995	50.179086999999996	32.3133	28.7408	31.593598999999998	36.424279999999996	29.993336999999997	29.4295
gene-LOC114578341	7.57623	7.18842	11.0622	4.98467	4.59183	3.24443	3.38869	2.90538	4.24986
gene-LOC110106726	6.26227	6.50076	6.80576	4.00851	3.62311	3.8075289999999997	6.25576	4.80001	5.29867
gene-LOC110106729	19.9891	14.8468	17.8671	15.649	13.5907	18.8998	10.1082	10.9754	11.495
gene-LOC110100600	4.17926	4.26459	5.67015	4.94063	6.12853	5.56774	2.90863	2.93797	2.5284180000000003
gene-LOC110106207	12.8052	11.937	15.0018	11.298	9.374414999999999	9.80067	7.97868	6.71187	6.412647000000001
gene-LOC110102112	164.647	174.842	180.389	109.691	105.545	99.1121	163.316	155.124	149.834
gene-LOC110112938	27.4591	26.7119	27.2265	35.5926	32.8341	35.2017	46.5202	43.0763	50.8804
gene-LOC110094938	3.65852	3.25	3.25655	3.18747	3.45231	4.83463	5.07792	5.20712	8.496
gene-LOC110104611	6.14576	5.47824	5.92413	7.0614	7.48227	4.08812	1.95339	2.40918	1.1396
gene-LOC110103648	32.63	44.7685	34.7446	36.0157	39.2183	37.9133	55.0776	55.9422	52.23
gene-LOC110104618	22.3904	21.2656	16.8518	11.5549	16.5991	12.4469	9.5912	10.7868	9.08096
gene-LOC110096054	31.0702	30.9674	30.3602	27.8052	31.4295	25.5745	12.5675	18.1821	15.3447
gene-LOC110096056	48.4068	45.176	41.0793	29.4186	28.5888	25.0266	23.0437	27.0897	21.918
gene-LOC110096053	0.830002	0.556581	0.842172	0.883586	0.497909	0.668077	0.298253	0.30825	0.224087
gene-LOC110105562	4.24657	2.65743	2.161	5.50155	2.61271	3.09516	1.02707	2.00315	1.36366
gene-LOC110108619	201.293	220.78711800000002	234.357	170.998	170.117	155.322	62.22996500000001	69.4964	74.067
gene-LOC110108616	1184.96	1364.67	1209.16	1352.35	1561.09	1334.87	2540.72	3165.47	2676.72
gene-LOC110095460	11.9242	11.9212	13.2331	7.80094	9.01535	8.84499	8.97227	8.01662	7.32596
NewGene_760	1.12735	1.66131	1.17188	2.5928060000000004	3.12019	2.6196279999999996	1.35825	0.632345	0.946235
gene-LOC110100913	13.5168	20.355	20.8644	22.016	26.7576	25.0928	25.094	29.6054	33.2435
NewGene_15903	8.22352	3.67923	5.39525	3.10876	3.23931	6.12418	1.91646	3.14318	3.6294009999999997
NewGene_15900	14.5942	21.1294	18.2607	24.957	23.0771	28.2705	13.2756	18.4295	10.2897
gene-LOC110116184	9.81528	9.98684	5.76151	13.5157	13.068304000000001	10.7602	15.519	12.779931000000001	13.6308
gene-LOC110116185	10.7381	9.66009	11.3158	17.9965	15.0353	12.3351	17.6847	17.1694	15.0202
gene-LOC110116186	20.1319	19.2057	21.8165	16.1641	15.0564	16.7671	9.32964	10.431	12.9164
gene-LOC110116182	1.38218	1.36186	0.82288	0.253391	0.553953	0.931957	0.258385	0.696045	0.299349
gene-LOC110116183	20.1845	19.3697	18.9623	5.59477	7.73776	7.71621	9.28707	8.20252	8.78382
NewGene_1245	2.05275	2.847	2.30188	0	0	0.377745	1.29548	0.808518	2.55512
NewGene_1241	2.4339	3.24092	4.53141	0.912479	0.978187	1.31433	1.5863250000000002	1.90664	2.83134
gene-LOC110111329	33.9489	33.0563	30.5268	21.4591	20.4923	21.5578	34.1531	28.8652	29.1415
gene-LOC110093036	1.87447	0.694703	1.018	2.04496	1.00296	1.70397	0.119665	0.310754	0.382054
gene-LOC110111321	23.5291	22.7519	23.8429	32.6701	31.9795	39.3378	36.600426999999996	38.4354	32.8813
gene-LOC110112665	10.1058	11.876	13.0547	12.825	14.2609	14.1232	20.8208	16.9633	19.3879
gene-LOC110112668	12.4918	13.2083	12.4677	8.31363	9.81959	9.8019	28.3705	32.3552	28.8524
NewGene_3086	0	0.294365	1.49941	2.70247	1.86127	3.98663	0	0.120656	0
gene-LOC110106441	20.4172	16.5503	15.7201	11.7794	9.851	10.3616	4.35766	2.7851	4.43246
gene-LOC110106445	6.58192	4.55509	6.350944999999999	5.1910620000000005	4.5625	4.29871	2.56114	2.3532	2.6744
gene-LOC110102753	10.1565	6.46362	6.22307	4.65548	3.30771	5.30704	3.46626	3.17269	3.58823
gene-LOC110102755	2.93184	2.38299	3.59688	1.63868	1.52581	1.31515	2.60002	2.11136	1.23448
gene-LOC110102759	25.7313	23.4715	27.2899	46.5159	42.2984	36.7194	16.0862	25.4893	18.055
NewGene_4618	4.74289	3.83871	3.7781	2.68006	2.2531090000000003	1.71161	1.50114	1.39776	2.0277
NewGene_4615	4.80058	4.2449889999999995	4.04622	2.08515	4.33514	6.9850319999999995	1.9003	1.19336	1.36136
gene-LOC110113214	27.235	36.6598	37.2481	47.7686	58.2971	57.8891	40.2908	46.6972	37.6089
gene-LOC110103080	0.608204	1.1309	0.21536	3.11823	1.80801	2.3013	1.12159	0.921408	1.05313
NewGene_6753	44.815	50.8302	36.9932	51.9772	55.364	41.2415	20.2672	34.9102	24.5653
NewGene_21734	2.24245	2.01726	2.73548	0.263301	0.674035	0	2.68336	1.28879	4.23415
gene-LOC110095744	2.60784	4.23948	5.26207	1.8744	2.88273	3.39862	1.9724	2.19173	1.25607
gene-LOC110095747	4.76265	5.02002	6.69513	3.35002	3.66121	3.02343	4.62589	4.24039	3.8348
gene-LOC110096219	0.376402	0.876196	0.704203	1.1031	0.885619	0.893679	0.36081	0.424844	0.238724
NewGene_5222	5.01004	3.1037	2.56556	8.02393	6.81185	5.92842	3.30167	3.8867	4.32632
gene-LOC110093999	3.36514	2.65297	2.53908	8.6541	8.33705	11.2032	1.79476	2.63943	2.20359
gene-LOC110100069	0.071975	0.093894	0	1.79415	0.693518	0.489426	0.132369	0.100091	0
gene-LOC110100062	4.37307	5.41589	4.86351	5.62651	5.65527	5.95109	3.16706	3.41434	3.83364
gene-LOC110105152	16.8976	14.1633	14.2808	20.3552	19.9601	23.7358	8.15583	8.01892	8.50256
gene-LOC110093376	0.369299	0.651352	0	25.263	53.3681	31.6651	0.72675	1.31386	0.403653
gene-LOC110093374	6.2633350000000005	6.78963	7.66915	7.3362799999999995	7.7405	11.2793	17.3694	14.7305	16.1101
gene-LOC110093372	13.7973	14.0804	14.5431	18.5062	14.7909	18.9968	8.58005	11.6073	11.2916
gene-LOC110093371	62.428608999999994	61.5039	64.4503	43.9178	44.462112999999995	45.1811	33.589	33.6119	40.865013999999995
gene-LOC110103870	45.4824	40.6424	39.2538	33.1902	30.2096	17.1306	120.75	135.186	127.109
gene-LOC110109812	35.456	32.4114	36.3546	28.491	27.4744	32.7224	25.4438	18.7732	21.8045
gene-LOC110109813	4.49034	3.52003	4.29225	3.35502	2.9946	3.01936	2.20695	1.23333	2.61861
gene-LOC110103879	71.1799	67.3515	60.3678	49.3027	55.7989	52.812	79.5519	88.0484	73.3821
gene-LOC110098304	30.3148	26.7867	27.1591	23.1728	16.687827000000002	22.774964999999998	13.109392999999999	12.745	13.3006
gene-LOC110098303	18.5366	18.4347	21.8145	13.1974	13.9692	15.3696	11.52	10.773	9.70155
gene-LOC110105840	2.9422	2.64371	2.81032	2.97164	2.52069	4.8238	1.54528	1.47412	2.58304
gene-LOC110105842	7.70243	11.1037	9.97401	5.97539	6.61334	6.17843	16.8524	13.8519	13.6412
gene-LOC110107572	2.53944	2.61985	2.61219	5.10701	5.03927	4.99307	1.48535	1.45355	2.341
gene-LOC110107571	3.24905	2.44127	4.34293	2.86799	2.67367	2.19034	5.60758	4.32367	8.37322
gene-LOC110107145	0	0	0	3.72997	4.50867	5.12205	0	0	0
NewGene_18184	0	0.348963	0.665689	3.11112	2.29849	1.94447	1.58763	1.47049	2.80153
gene-LOC110095265	4.07687	5.00122	7.12924	10.4697	10.8971	12.7757	7.26349	6.1901	6.19877
gene-LOC110095260	9.63774	6.50807	7.1961010000000005	8.39914	7.01095	8.87416	19.0322	15.8735	18.338917000000002
gene-LOC110095269	2.69139	2.48553	2.48575	5.05846	4.51002	5.48615	2.82758	4.78873	6.17776
NewGene_11000	1.54405	1.93558	1.13559	3.25836	4.11036	3.21285	3.34168	4.1719	6.89207
gene-LOC110114954	2.02958	0.856191	0.692275	1.62066	2.06385	1.7958	4.39179	3.04856	4.38471
gene-LOC110114957	6.16727	4.87523	7.87238	0.058588	0.549362	0	0.440488	0.33584	1.53913
gene-LOC110115331	1.16769	1.92297	1.87402	3.55146	1.94726	1.98163	1.62169	1.33587	1.13995
gene-LOC110092223	4.58595	5.64288	4.98888	9.3616	6.96969	8.79647	6.0497	7.4062220000000005	7.39753
gene-LOC110113475	26.2296	24.3665	24.7491	29.9714	31.1086	35.8988	42.2347	39.4806	42.3407
gene-LOC110106950	19.2262	22.775	27.0565	51.9434	38.8959	43.727	57.9837	53.7372	59.24907999999999
gene-LOC110106951	2.73234	3.7095	4.80989	2.5066	3.1343	2.38066	1.58512	2.37217	2.25927
gene-LOC110093171	50.6118	50.8434	51.6277	46.4119	52.2465	46.0539	73.259	71.887	68.3514
gene-LOC110116446	2.88868	1.56986	0.673256	3.71551	3.60471	5.58427	4.12659	3.37228	1.29108
gene-LOC114579174	110.261	119.382	107.8	38.3407	53.2235	42.3695	60.5465	69.4925	61.965
gene-LOC110113789	2.2081	5.14383	5.91513	8.62688	4.51854	7.60465	3.3904	3.28695	3.34019
NewGene_1780	0.243081	0.353918	0.489949	0.695724	1.02457	3.14539	0.494074	0.24183	0
gene-LOC110098140	0.163323	0.3635	0.325646	0.901098	0.74479	0.612173	0	0.032287	0.273074
gene-LOC110099816	3816.89	4146.54	3781.88	4487.06	4619	4436.93	1660.45	1794.27	1637.19
gene-LOC110099817	7.17533	5.51118	5.2262	5.215	5.00129	5.50476	4.51728	3.40722	2.83613
gene-LOC110099810	1.33486	1.71721	1.82151	1.03171	1.69258	0.916437	0.610031	0.940469	0.939173
gene-LOC110099812	19.5285	22.8133	20.3959	11.752	12.5353	10.2519	15.1048	15.4553	13.7975
gene-LOC110112785	1.66677	2.21505	2.83256	3.02037	3.22122	3.70365	4.67716	3.01712	6.42063
gene-LOC110112780	12.3554	16.6267	11.2812	20.4813	23.657	19.8869	15.2025	18.2393	14.8185
gene-LOC110112781	0.411965	0.957535	1.27267	1.91528	1.36711	1.73802	0.719931	0.469466	0.54
gene-LOC110101723	11.4053	12.5742	13.4793	12.463	15.7475	14.9293	15.6038	21.2635	20.0361
gene-LOC110098495	10.9223	10.4258	12.0217	8.30664	8.7737	10.7843	6.98077	5.26961	5.9385
gene-LOC110098494	40.682	36.3131	39.8781	22.0148	22.7579	27.9508	68.022	54.4342	70.3851
gene-LOC110094330	25.4483	37.9226	27.9024	51.5986	59.7646	41.9918	69.6228	109.62	71.0336
NewGene_4794	18.4341	23.5023	19.4103	27.5543	24.2169	18.4448	32.5271	35.3926	26.4095
gene-LOC110099369	3.34052	3.79383	5.01703	5.39894	6.34185	7.70575	6.73037	7.83667	9.56668
gene-LOC110099360	19.2278	21.4359	22.6329	14.2854	16.7272	11.3174	14.4849	16.6075	15.0564
gene-LOC110095464	4.49545	3.84264	3.6738	4.87804	4.253	5.3169	2.03741	2.27159	1.44972
NewGene_6498	5.72065	5.22464	7.70403	15.1739	11.6392	12.5378	2.71788	6.1616	9.26293
gene-LOC110106182	7.49122	6.08414	7.47272	2.75282	4.2455	2.50559	1.88324	1.42183	1.51902
gene-LOC110106184	46.6134	55.5524	40.8391	19.2567	24.8509	23.1859	19.4253	36.4581	19.7476
gene-LOC110092965	25.2532	22.5077	24.8804	22.0463	20.6702	18.6337	14.4417	16.7087	14.7068
gene-LOC110092964	21.7043	17.0464	21.2995	16.2536	13.7452	16.4212	12.2716	11.2783	14.8688
gene-LOC110092961	11.3985	16.3994	11.6663	12.4605	17.0255	15.1571	4.36978	8.32017	6.35574
gene-LOC110092960	441.319	412.28842099999997	456.91965500000003	448.997	437.44163499999996	492.724	280.261	258.451	294.78680499999996
NewGene_9772	13.483111000000001	11.3702	10.9051	10.8235	9.049527000000001	6.9641	7.52438	5.36697	6.05482
gene-LOC110103972	0.831802	0.819064	1.5466	1.4085	1.9261	1.60934	2.22436	2.10328	2.59579
gene-LOC110104124	454.371	488.845	462.081	292.821	306.923	302.282	371.335	335.118	364.792
gene-LOC110104121	17.2632	17.0752	18.933	18.9281	18.2189	15.2755	9.06856	12.5131	11.4683
gene-LOC110104120	2.88951	2.3844190000000003	2.7740600000000004	1.78765	2.16242	2.2453	7.058409999999999	5.11306	6.87703
gene-LOC110104123	7.22351	8.15693	8.87579	5.75621	6.17406	5.47957	11.2507	9.92347	9.93301
gene-LOC110104122	2.59736	3.12737	5.2363	1.29934	1.76229	1.90577	3.6544	2.92254	3.05632
gene-LOC110112603	64.6315	87.3204	62.6637	97.4841	117.907	87.8496	119.304	160.069	127.297
gene-LOC110101115	47.1314	36.2136	49.4364	8.12185	11.1574	14.6282	61.0057	43.8076	58.0311
NewGene_686	1.87	1.16279	1.93877	0.620705	1.06642	0.602685	0.756258	0.298048	0.508519
gene-LOC110098806	19.3296	22.6174	16.8332	44.103	38.6511	43.4109	7.16701	11.2113	9.32288
NewGene_18845	8.74231	7.53437	9.30473	3.74556	5.09309	9.08142	2.87631	3.77111	5.38828
NewGene_18843	3.70558	5.43242	3.50934	4.22094	3.97101	5.56298	0	0.358535	0
gene-LOC110092352	6.16895	6.50192	6.01949	2.18052	3.12325	2.30594	1.17578	2.32428	0.924573
gene-LOC110092351	3.8924540000000003	3.6011629999999997	2.6199519999999996	7.27573	5.12545	6.58421	4.37964	4.64608	3.30689
gene-LOC110114375	2.63321	3.59805	2.96256	2.27599	4.38519	2.50039	4.99723	6.44185	4.82363
gene-LOC110108107	2.11741	1.8757	2.87112	0.188897	0.916709	1.71185	1.04204	0.973479	0.506299
gene-LOC110109764	0	0.116563	0.1993	1.60265	1.11886	1.41927	0.408286	0	0
gene-LOC110109767	14.6053	16.6225	18.0269	19.7869	19.3394	25.6077	10.8504	10.7884	10.4112
gene-LOC110109761	6.567	5.7026	4.54652	6.32861	6.85488	5.40069	11.2223	13.2338	6.70909
gene-LOC110116268	1.35538	1.22935	1.79199	2.98454	2.40068	5.41435	1.46537	1.01948	0.476429
gene-LOC110116265	1.52312	0.752354	0.816108	3.20108	1.5778	2.09436	1.06681	0.998509	1.88494
gene-LOC110116267	8.08665	8.25606	7.3173259999999996	11.4105	11.7252	13.041	16.0894	14.1516	16.658155999999998
gene-LOC110116261	0.092553	0.6193	1.38036	0.40832	0.854374	0.130958	1.45091	0.842437	1.86138
gene-LOC110116260	11.0432	8.90391	8.51883	10.0625	10.1662	16.4228	6.37124	6.81175	7.58738
gene-LOC110099466	16.4261	10.7301	11.5486	7.64899	9.24468	7.79663	8.06106	11.0605	7.61871
gene-LOC110106399	5.9343	3.11194	4.79617	1.58	2.05242	2.33078	2.32486	2.1852	3.48724
NewGene_7376	3.61355	3.5671009999999996	1.95134	5.04276	4.62361	4.7232	1.3486110000000002	2.2645619999999997	3.1785
gene-LOC110091943	26.379	24.4019	29.0216	31.1416	28.0657	34.9586	36.4783	39.3555	45.7745
gene-LOC110115107	0	0	0	5.153	5.29185	8.67346	0.546718	0.04252	0
gene-LOC110115101	0	0.233589	0	5.43213	3.66478	2.67679	0	0	0
gene-LOC110115100	6.52496	5.86542	5.53975	6.75591	6.17769	7.02445	2.49655	2.55348	3.76773
gene-LOC110092418	12.7625	11.3637	10.4241	6.32001	7.13946	10.123	6.07409	7.19051	7.61201
gene-LOC110092413	4.64581	2.8870229999999997	4.85744	5.45749	5.03463	8.28647	4.48795	3.6295409999999997	3.22771
gene-LOC110092412	20.8438	22.6211	23.515	26.6606	20.9548	27.128	36.6902	30.5072	37.1186
gene-LOC110092414	0.045067	0.167095	0.034114	2.44162	2.58962	3.16832	0.112996	0.219924	0.392472
gene-LOC114578610	7.42867	7.9964	3.5666	2.93783	5.7892	11.3217	16.3189	10.0159	13.6732
gene-LOC114578614	1.88495	2.90444	2.41	9.85575	4.98502	6.96023	2.48835	2.93278	1.85311
NewGene_22188	2.42378	1.15504	1.09617	3.28593	2.99741	3.17725	1.04222	1.57197	1.54789
gene-LOC110094815	1.12854	2.42693	1.7384	4.44335	4.500795999999999	3.8923	5.632429999999999	2.81728	4.32869
gene-LOC110094812	3.10934	2.83275	1.96759	1.22399	1.14681	0.626255	1.91472	3.3083	1.62456
gene-LOC110113091	0.621536	1.57685	1.86575	1.68799	2.81266	1.8117	0	0.42399	0.3744
gene-LOC110100353	2.20191	1.79927	2.56581	2.17161	1.15479	1.85131	0.823787	0.949649	1.19373
gene-LOC110093452	2.76015	2.29329	2.41226	2.91715	3.38906	2.86903	3.4920590000000002	3.46448	4.446231999999999
gene-LOC110101223	0.954444	1.01982	1.72209	2.55529	2.43637	0.985707	0.420867	0.671609	0.620491
gene-LOC110102267	33.4462	38.701	34.7014	47.7654	79.5918	57.0046	25.5296	43.7804	21.4922
gene-LOC110102269	12.412692999999999	13.454142000000001	15.0284	10.5609	10.4911	11.635394999999999	16.8033	14.2642	16.6735
gene-LOC110098750	82.4	95.7328	78.5498	76.5558	91.527	65.8481	42.7895	71.4528	51.0285
gene-LOC110094105	7.051	6.94723	5.87259	10.0656	9.17802	10.1929	10.1442	9.10254	11.389
gene-LOC110094106	0.666091	1.03011	1.47682	0	0.874715	0.929024	2.92407	3.18692	3.19864
gene-LOC110101550	38.3693	39.7631	26.8057	14.4281	24.8537	24.2701	58.1542	78.9265	62.8738
gene-LOC110104690	4.32997	4.29467	7.09472	8.7383	10.9997	7.71622	4.56133	8.31931	7.8362
gene-LOC110104696	14.852	13.2691	11.148	17.0787	22.0701	26.5681	26.0256	28.292	25.5646
gene-LOC110095050	82.2208	97.6647	71.9769	125.126	164.213	125.761	288.746	414.01	283.791
gene-LOC110095052	8.34924	8.04157	7.39512	4.65767	6.97808	10.2235	3.60986	5.51041	6.00723
gene-LOC110106023	82.8378	90.0449	83.7799	129.176	138.803	117.416	56.292	74.7618	62.0972
gene-LOC110106029	0.337221	0.427761	1.23989	3.1505	2.36144	2.75161	0	0.445848	0.298304
gene-LOC110092888	8.14106	7.61406	11.3046	3.31201	4.92724	5.34463	7.34892	5.83346	5.99083
gene-LOC110096507	19.7247	18.5016	17.2177	28.4035	25.7015	24.7689	15.6544	15.2032	12.0977
gene-LOC110092883	7.685	4.42596	5.68308	4.21469	3.92677	2.10047	2.77557	2.67019	5.95059
gene-LOC110107646	13.1827	14.3194	15.9253	22.8778	18.6817	21.3058	13.7126	12.7863	12.1736
NewGene_9981	48.7337	41.909645000000005	31.3996	50.023579000000005	30.0219	23.9363	29.8381	20.2139	17.2448
gene-LOC110093865	72.1045	80.472	79.6857	65.8087	69.0788	64.2139	94.9288	95.038	105.296
gene-LOC110093863	187.573	185.061	133.959	235.721	291.616	224.353	90.9222	112.595	54.9358
gene-LOC110097368	2.81477	2.48121	2.27817	4.11584	4.02769	3.92306	2.74728	3.65629	3.7701
gene-LOC110109567	30.4599	30.1052	28.6958	19.1748	17.9032	16.4488	20.3188	18.8503	24.3021
gene-LOC110109561	3.3888800000000003	3.72401	3.0576	7.02842	6.4675	7.58489	2.18772	2.95614	2.7058
NewGene_19984	2.75395	1.98439	6.18208	1.60013	1.37954	1.70818	1.56465	1.12646	2.36272
NewGene_19983	4.49218	5.254727000000001	9.14848	6.277461000000001	4.1193	5.00654	11.960474999999999	8.78256	8.712088000000001
gene-LOC110116108	0.89805	5.24437	2.38912	8.27479	11.4319	5.80469	3.39575	6.81104	5.43592
gene-LOC110116107	351.368	303.041	316.99014900000003	279.64243400000004	243.942	283.26266499999997	446.049	386.78777199999996	433.85206100000005
gene-LOC110116103	33.603455000000004	39.2794	35.4149	43.5997	47.9729	47.1851	61.7926	67.0776	63.6994
gene-LOC110101303	54.920821000000004	51.9797	55.2831	53.9315	52.2324	48.1428	35.407768000000004	34.7718	33.2424
gene-LOC110115749	2.37781	2.57877	2.51276	3.1045	3.63643	2.86424	4.424329999999999	4.46066	4.09864
gene-LOC110115741	44.3562	33.7369	37.665862000000004	12.556080999999999	10.6946	10.9142	25.2315	19.6975	24.3688
NewGene_45	12.5466	12.6289	18.7802	8.66296	14.6408	21.4761	5.16364	5.57588	5.75686
gene-LOC110111459	217.919	243.405	217.93	229.328	247.256	216.93	137.771	155.757	141.688
gene-LOC110111458	0.249707	0.524187	0.393392	1.23082	0.997189	0.731398	0.129408	0.2157	0.411173
gene-LOC110111451	0.406645	0.386986	0.201772	0.314044	0.292197	0.180925	1.41848	0.859062	1.33792
NewGene_3774	1.7106	1.01622	2.23664	0	0.272722	0	1.95128	0.988568	0.843263
gene-LOC110101587	11.6456	13.2372	13.6635	17.1191	13.6306	17.375	9.66974	9.41251	5.31811
gene-LOC110108317	18.279	17.9022	26.1351	30.280165999999998	27.148113000000002	22.3056	17.827258999999998	13.8469	17.0663
gene-LOC110104878	22.199130999999998	24.7196	22.948	27.671449000000003	28.684364000000002	27.0228	41.2191	37.3557	42.2282
gene-LOC114578891	20.1145	30.6938	30.5926	33.095	36.0305	30.1933	17.2051	22.0978	15.7325
gene-LOC110103009	49.6049	49.312	50.754	21.1769	23.5863	19.9875	12.8625	16.0664	17.6472
gene-LOC110103003	1.25388	1.07601	2.49214	1.4745	1.66543	2.31903	0.771667	0.889456	0.640234
gene-LOC110103006	0.127877	0.2003	0	0.774074	0.476381	1.17411	0	0.183824	0.052638
gene-LOC110103004	9.46011	6.2934	7.640340999999999	6.994014999999999	5.86815	7.731629000000001	4.017485000000001	4.89881	6.06961
gene-LOC110112161	6.40664	4.07875	5.84271	3.05164	4.10827	5.88173	4.21847	2.58144	2.32311
gene-LOC110112169	1.5092910000000002	1.17565	1.56262	1.83964	2.05018	1.8077	2.36819	2.72919	2.9335
gene-LOC110114860	14.2651	14.8509	16.4542	7.31724	7.59299	10.1986	9.85263	13.0724	10.1587
gene-LOC110114862	33.6796	42.003	34.2253	9.38412	12.8254	10.2462	28.3598	39.3644	30.2426
gene-LOC110114865	14.2074	15.0628	14.9223	14.7413	20.1672	17.329	8.31284	10.0036	6.72929
gene-LOC110114869	2.26987	3.0101180000000003	2.97174	4.89207	5.24768	5.21186	2.06588	3.86276	4.07773
gene-LOC110114868	1015.05	1085.85	966.838	669.784	713.067	677.311	631.864	717.815	663.006
gene-LOC110102836	38.8746	35.8269	35.2977	21.2914	20.027	16.5772	18.4117	17.4515	17.9387
gene-LOC110102831	48.4831	51.0637	47.0402	15.2584	13.3604	11.5172	11.6454	9.66987	13.1456
gene-LOC110102830	15.551763999999999	14.3746	17.294382000000002	11.9382	11.787037999999999	14.3497	11.3845	9.2848	9.82708
gene-LOC110102839	4.05058	2.26558	1.74975	2.54396	2.18419	3.16321	1.24189	1.75074	1.18423
gene-LOC110112832	8.77348	8.53036	7.98372	9.91864	7.7826	5.87587	5.59934	4.69596	5.5218
NewGene_20486	1.90897	1.95212	1.46451	0.799436	0.631092	1.01074	1.34407	1.18731	1.14906
gene-LOC110101336	12.308	11.0759	9.30322	21.7761	18.914	19.4384	14.3051	18.4386	18.8223
gene-LOC110097166	3.61706	2.56523	3.08136	3.49025	5.41063	5.83561	1.84104	1.75276	2.38299
gene-LOC110097167	2.39831	5.028772999999999	1.88819	9.19033	7.11841	6.64799	6.58245	8.20991	6.15374
gene-LOC110110098	0.629234	1.73455	1.20555	2.89382	3.73506	3.34621	1.70611	2.03308	1.34966
gene-LOC110092608	17.3422	13.536164999999999	17.4758	14.5006	15.0245	15.999120000000001	10.8179	8.93304	10.7879
gene-LOC110092601	6.04161	6.70295	8.51516	5.31479	5.3648	5.43886	2.62205	3.77143	6.22332
gene-LOC110094602	15.1785	11.6689	16.8488	13.6664	12.0375	10.088	7.13659	6.36614	5.32421
gene-LOC110106643	3.06418	5.46478	7.27968	4.21051	5.20813	3.56518	1.56877	2.10139	0.45394
gene-LOC110106645	12.3697	15.6455	14.0005	9.51511	8.13609	7.19678	7.35679	9.68286	7.37836
gene-LOC110106648	86.9347	109.478	99.8892	66.09	81.5001	64.2944	56.5138	61.4082	54.9735
NewGene_6089	1.1752	1.33531	2.26357	3.15405	3.73448	4.20917	2.6984269999999997	1.83805	1.17311
gene-LOC110100522	62.877	57.3111	42.5386	42.6328	50.494	32.1736	17.2595	23.339	11.1176
gene-LOC110113011	290.816	299.638	299.184	216.758	212.273	216.793	168.557	163.826	171.991
gene-LOC110113012	24.1947	24.2813	30.0312	14.8829	14.9545	21.0642	29.5354	25.016	35.9724
gene-LOC110113015	3.7698	2.71025	2.17868	2.55507	4.03964	5.69726	2.69568	1.69111	1.40859
gene-LOC110113017	5.08209	4.9562	5.69404	7.54575	13.6884	9.43978	8.63178	10.8685	5.32545
gene-LOC110097833	41.9506	42.1228	47.1989	31.381254000000002	27.6887	24.606963999999998	26.525	20.9521	25.690910000000002
gene-LOC110097835	22.9042	17.3545	22.0126	16.2824	13.9857	14.6747	13.408	10.2123	9.07417
gene-LOC110099470	2.37717	4.71769	5.85517	4.56318	4.42833	3.83032	8.89218	8.78321	7.65598
gene-LOC110099471	9.21699	10.4743	8.05786	9.29289	10.601	12.8138	5.90346	4.09694	5.42103
gene-LOC110107065	6.25163	6.6217	4.6392	11.678	9.72854	8.17603	7.86462	8.36433	8.08164
gene-LOC110102016	1.04162	3.76	4.14617	5.24831	7.05547	7.29428	3.65581	3.19664	3.46497
gene-LOC110107062	2.94328	2.92008	3.11882	6.30228	4.76847	4.18946	3.17225	3.03736	3.88237
gene-LOC110103760	26.2709	22.4224	27.5727	14.497855999999999	14.531735999999999	16.2192	16.0324	13.5144	17.1024
gene-LOC110099465	0.992007	0.579167	1.04626	0.266651	0.576329	0.088362	0.269814	0.266258	0.069299
gene-LOC110104080	16.248649999999998	14.857508000000001	15.4575	15.6784	15.921899000000002	15.6031	33.3547	28.9172	33.7936
gene-LOC110104086	7.09886	9.67284	6.36384	7.35442	8.31283	8.5474	2.27817	1.85691	1.83023
gene-LOC110104084	16.2043	17.7605	19.1673	20.2663	17.7779	14.7497	30.0465	23.1623	31.7384
gene-LOC110102020	13.154589999999999	10.4742	10.267	20.3287	17.348611000000002	18.5389	16.9683	11.2051	13.535492999999999
gene-LOC110102021	28.4926	30.8438	28.846201999999998	33.7777	35.6918	33.7594	24.5167	17.671	20.5691
NewGene_9864	0	0.33375	0	5.25995	3.01185	3.35471	0.964773	1.9001	2.65499
NewGene_9863	0.78441	0.659899	0.6631090000000001	8.633030999999999	7.77062	7.51731	5.95917	3.83163	4.33768
gene-LOC110096715	7.88298	4.05813	4.75133	5.74075	6.59829	13.5504	2.9277	2.26861	2.70405
gene-LOC110108550	4.546	7.99793	8.83828	21.8794	14.7673	13.6631	6.4713	8.84179	8.92606
gene-LOC110108551	60.7169	66.4782	58.7777	11.388	10.5525	9.44389	15.1011	13.3096	12.0889
gene-LOC110108552	121.952	132.929	126.885	37.9907	46.1076	46.6456	40.6476	51.4185	47.5015
gene-LOC110097449	15.7476	11.2002	13.4135	9.39579	9.42282	8.49229	12.6739	7.78038	11.3851
gene-LOC110107858	3.70983	2.85722	2.57511	5.68326	6.09922	7.01956	8.17392	6.98011	6.3225
gene-LOC110108889	26.1892	18.3056	23.1399	14.0362	15.3738	17.3344	18.205	18.0343	17.3409
gene-LOC110109687	104.951	123.479	107.754	86.8006	93.127	80.5426	61.2171	79.1268	68.6827
gene-LOC110109686	19.8989	23.986812999999998	23.1985	40.6505	44.420711999999995	31.7584	29.9925	33.541636000000004	19.8054
gene-LOC110111945	1.81457	2.79827	2.5237	2.09677	2.88867	2.78087	3.24556	3.24948	6.70734
NewGene_14398	14.307	10.2968	14.1131	9.13991	8.14488	6.01335	15.6058	17.5328	17.8917
NewGene_7937	1.57178	2.04713	2.51137	3.1105739999999997	1.54726	1.66252	0.341159	0.478358	0.895686
gene-LOC110116492	1.09181	2.05095	1.54648	1.3225	1.68152	0.785246	2.92946	3.69305	3.4669
gene-LOC110116737	30.4973	26.542	20.9762	39.1039	51.7319	40.5122	18.6976	24.4631	20.2595
gene-LOC110116730	5.78397	6.73916	2.82874	8.98954	8.90825	9.12006	3.74284	4.55029	4.34056
gene-LOC110093032	0.813087	1.09215	0.811671	1.28364	1.29162	1.57623	1.74277	1.52249	1.7916
gene-LOC110114461	0.585097	2.51143	3.29227	2.17462	3.27484	4.46792	1.66414	1.21372	0.719668
gene-LOC110114469	2.26729	1.50752	1.65194	6.67028	3.97585	5.37297	5.09094	3.75742	4.80535
gene-LOC110112705	1.41489	1.7448	1.65178	0.781903	1.00357	1.48544	3.13752	2.91169	3.53143
gene-LOC110112701	50.5111	44.7634	48.4443	57.4112	56.0486	59.6968	82.7315	84.845	83.8289
gene-LOC114581324	82.5638	85.2475	96.2446	80.4075	79.6961	68.5097	107.537	108.228	118.942
gene-LOC110094441	0.92532	1.68212	2.13878	2.25637	2.999	3.5634	2.34332	0.815003	0.930584
gene-LOC110094443	3.81511	3.26336	4.2078	3.07674	3.15831	1.87117	1.56293	1.50255	2.60469
gene-LOC110094444	31.547468000000002	35.230174000000005	32.764117999999996	32.4921	39.8635	29.625313000000002	18.7589	26.861	17.5753
gene-LOC110094445	0.38501	0.399746	0.146708	1.07353	0.561055	0.432078	0.034887	0.189648	0.045597
gene-LOC110094447	5.56484	5.39727	4.51911	3.90934	6.55513	4.20148	10.5494	12.0486	7.14754
gene-LOC110114282	30.5708	31.1361	28.3028	10.8267	12.3153	8.66094	10.0743	14.4126	14.0539
gene-LOC110099673	42.9077	48.2686	45.1658	54.2199	54.4651	51.0472	81.4858	77.1588	83.8404
gene-LOC110099679	8.94075	14.1054	11.8457	18.3685	20.7631	14.2832	9.53507	8.22728	7.47438
NewGene_2417	4.75974	6.058485999999999	7.3931	3.73191	3.83697	5.50286	4.39127	3.3336790000000005	5.234487000000001
gene-LOC110113154	378.102	331.89	355.993	194.382	188.353	199.615	265.63	234.975	259.762
gene-LOC110113157	11.6003	10.0896	11.244	6.68402	6.27991	9.10206	8.72835	6.18439	7.28007
gene-LOC110102569	68.5847	64.9399	70.14366700000001	73.3804	73.1781	79.08951599999999	107.044	99.67767500000001	111.479
gene-LOC110102563	1.7071	1.69505	2.37602	4.23431	5.50442	5.87092	1.59457	2.12156	2.02145
NewGene_7160	96.36681899999999	108.74433699999999	100.158	93.59111200000001	105.93459299999999	110.14904800000001	39.7646	38.6607	33.1243
gene-LOC110109703	13.0785	16.2942	21.4035	19.8252	19.9847	27.7225	13.6971	10.5961	9.78994
gene-LOC110115988	50.8175	72.234	57.4984	106.397	109.268	76.5178	76.0929	94.2327	74.5703
NewGene_21679	0.175535	1.16455	1.52978	1.65054	1.23267	1.8399619999999999	0.153883	0.704935	0.618841
NewGene_20078	0.616475	0.397111	0.412273	0	0.462202	0.533083	2.33341	1.39341	2.13093
gene-LOC110111079	4.31249	3.1425	2.31122	1.80795	1.1932310000000002	2.8411229999999996	1.42458	1.76656	1.2051
NewGene_5145	1.9467	0.879459	1.13353	0.673764	0.762462	0.834256	1.83421	2.28632	4.1573
gene-LOC110111075	21.4903	19.6901	19.439	18.5395	14.5874	13.8846	24.7338	19.9043	22.9437
gene-LOC110093762	0	0.167705	0.282222	0.544724	0.750684	0.17843	1.72897	1.36326	0.852701
gene-LOC110096154	19.932	14.8898	14.162904000000001	18.5591	18.0506	24.8696	19.4344	15.9636	14.0351
gene-LOC110091873	10.4354	8.133040000000001	7.56928	14.629878000000001	10.4636	12.5761	14.3999	10.6515	18.2752
gene-LOC110091876	25.8839	21.5704	20.8165	33.8052	33.5584	35.8149	39.4012	37.1155	32.4444
gene-LOC110091874	0.603517	0.581229	0.925935	0.841093	1.0903	1.40882	3.64575	3.27787	2.78365
gene-LOC110091875	8.04433	8.60971	8.05306	11.2178	14.3699	15.4721	10.4225	12.893	12.3365
gene-LOC110091878	5.4505	5.65321	6.34455	3.03717	4.89361	3.47395	2.51279	1.92513	2.33921
gene-LOC110097283	2.53799	3.37846	2.45001	2.91284	3.81575	3.9161	4.50036	5.80014	4.2546
gene-LOC110104237	3.86175	2.23591	3.10842	5.66285	3.35013	5.86856	2.50139	1.90025	1.56473
gene-LOC110105218	22.0644	21.5767	21.2522	19.1716	19.612	20.0967	13.4004	13.0442	11.4772
gene-LOC110105215	62.9365	61.1597	61.8805	53.3738	52.8224	59.5894	36.4731	35.4463	40.4873
gene-LOC110105216	125.312	136.965	89.3732	111.608	115.168	120.401	74.0346	78.798	72.3194
gene-LOC110098888	3.78682	3.49014	3.06266	13.1166	13.7714	11.5501	10.9123	11.8991	9.30284
gene-LOC110109917	5.27736	6.151293000000001	6.38698	8.32739	8.53605	8.51992	7.773022999999999	7.18472	13.1318
gene-LOC110098261	0.04745	0.355551	0	4.40756	2.67231	2.40259	0	0	0.194919
gene-LOC110098263	0.095993	0.331343	0.154965	0.143564	0.407078	0.142593	1.323	0.521005	0.880248
gene-LOC110094234	34.0341	25.0931	26.9139	20.3298	16.4126	15.0595	22.5989	19.1716	21.3022
gene-LOC110094232	53.5769	54.7885	31.0976	54.8255	89.4788	55.8949	26.4651	36.7362	28.319
gene-LOC110105969	14.9973	11.8415	14.5252	7.99487	7.42414	9.56356	1.86509	1.10976	1.1099
gene-LOC110107183	1.54691	0.811777	1.29287	0.43887	0.868839	1.20771	0.37873	0.5701510000000001	0.210065
gene-LOC110107234	2.0306	1.80078	1.51698	3.23775	4.2627	3.79458	4.95629	4.76318	4.93309
gene-LOC110107237	41.5328	37.6001	43.4816	39.876	36.430572999999995	38.1514	18.3393	24.8205	24.3169
gene-LOC110102608	1.3564	4.24607	4.90163	9.589903999999999	9.219681999999999	8.27065	5.95858	3.43124	2.81578
gene-LOC110107239	34.2151	37.8437	32.3723	63.45	59.2827	65.7162	35.3556	34.7374	39.2167
gene-LOC110095348	2.78084	2.50243	2.00027	2.02722	2.47095	2.13358	0.775918	1.53306	0.380225
gene-LOC110095342	1.90455	2.10443	1.89257	1.04767	1.50821	1.92777	1.15378	0.951369	0.252991
gene-LOC110095344	0.521116	0.956007	2.25633	1.35841	3.49808	2.38533	0.434556	0.547108	1.28093
gene-LOC110099775	1.43875	1.08197	0.977491	2.95175	2.6353	2.8783	2.2393	1.33583	2.18751
gene-LOC110104763	1.85572	3.71161	3.00783	5.2397	4.06883	4.8616	6.671806999999999	6.08383	5.1847
gene-LOC110104760	7.41259	6.64682	7.058415999999999	11.1573	9.80715	10.6705	11.4495	10.2951	11.6357
NewGene_8290	3.76501	3.60662	2.74267	9.243644999999999	7.87888	5.55693	6.4185	7.12958	7.32335
gene-LOC110109277	4.89572	4.52406	5.07194	6.04348	6.48973	6.92613	4.05439	3.18253	2.26357
gene-LOC110109272	6.90763	7.00176	5.22813	11.7774	15.8811	18.2234	3.38565	1.97885	1.63821
gene-LOC110109492	20.82	23.5188	23.4552	31.3701	38.6777	37.7365	21.866	29.8229	23.238
gene-LOC110109493	1.91202	1.32927	1.21817	2.87048	2.47135	3.48491	7.42499	6.33181	8.41725
gene-LOC110109496	0.262726	0.227447	0.593687	4.4726609999999996	3.08214	3.57567	0.522524	0.046879	0
gene-LOC110092424	7.33314	8.428332999999999	10.432879999999999	8.9187	8.60413	9.190892999999999	5.44727	4.46501	5.02047
gene-LOC110114667	18.0115	17.5888	20.146696000000002	14.1078	14.2682	13.1115	14.7315	12.0267	9.42481
gene-LOC110115270	8.81442	9.63448	8.97494	16.7749	17.1696	20.9903	19.982	16.4904	18.1232
NewGene_15839	2.12586	4.448	2.82457	5.28693	4.44609	5.24308	9.2803	6.46542	11.3251
gene-LOC110114586	3.27866	3.91608	3.91417	4.20191	3.22788	3.36092	0.785233	1.81354	1.64303
gene-LOC110114581	10.8014	19.5817	13.7586	9.41761	10.8387	8.43	15.6523	21.0205	19.034
gene-LOC110106857	67.40811199999999	72.792	61.091967999999994	119.34700899999999	127.77796699999999	119.10642600000001	107.889	109.816	110.71
gene-LOC110115180	2.00376	2.81058	2.11789	0.133262	0.312551	0.204379	2.01005	2.11437	1.51114
gene-LOC110116565	6.07693	4.95785	4.76059	9.40573	8.60483	8.29253	9.1831	5.12699	5.54294
gene-LOC110116563	25.2683	33.964	26.1994	67.0942	92.2679	64.5717	78.1442	125.363	76.7965
gene-LOC110114636	293.636	274.862	254.878	209.019	204.199	202.885	164.038	181.143	162.987
gene-LOC110114633	21.0865	26.0374	23.8765	29.021	26.6329	26.6081	34.6976	33.5428	38.3291
gene-LOC110107842	0.51225	0.654771	0.936197	0.741498	1.40466	1.47522	1.54927	1.46848	1.36302
gene-LOC110098062	1.63508	1.09698	1.14304	2.10897	2.71392	2.84088	1.25127	0.942103	1.12913
gene-LOC110111031	1.49155	1.46994	1.2508	0.548269	1.03522	1.29869	0.463546	0.784299	0.176115
gene-LOC110093726	18.0814	20.7946	17.551	25.3471	35.6671	32.0386	29.5809	30.8553	29.1698
gene-LOC110101005	4.03235	5.30112	5.60454	15.1483	17.3152	14.9521	2.84639	3.85319	3.48534
gene-LOC110101000	1.90248	0.846894	0.914946	1.41657	1.62034	1.97433	0.300471	0.386748	0.618657
gene-LOC110101003	62.6714	102.008	80.7397	93.0443	88.4472	85.5049	43.7051	58.58	41.1031
gene-LOC110101009	38.1881	48.8018	44.5489	60.5787	68.03	58.2884	55.0123	86.9068	71.3516
NewGene_2591	17.2941	17.4651	16.6417	19.0125	14.955	14.9165	36.9169	27.7444	38.5181
NewGene_2592	59.724	45.0901	22.6263	20.5972	25.834	13.1971	66.1106	39.9105	66.5701
gene-LOC110110630	50.6134	54.3732	48.8151	24.7341	26.4112	18.8456	47.5539	66.969	52.1606
gene-LOC110110632	0	0.670758	0.745637	0.856012	1.54881	1.7958	0.230809	0.445374	0.394062
gene-LOC110110633	5.83593	6.93592	6.68095	8.37618	12.9443	12.8072	10.1187	9.41258	6.90681
gene-LOC110094187	1.98574	1.6061	1.59192	3.88747	2.50991	3.25647	1.67992	2.59778	2.1549
gene-LOC110103533	0.686931	0.618868	1.54532	0.19433	0.252718	0	0	0.20922	0.408357
gene-LOC110092803	0.757161	2.29193	0.999776	1.37925	1.22301	1.06408	0	0.119567	0
NewGene_4051	10.3711	6.8539	7.04355	7.931914000000001	4.41884	3.90868	8.627403000000001	6.72713	8.13967
gene-LOC110095637	4.16701	3.77375	5.22237	2.99591	3.46901	3.59453	1.98518	1.29564	2.66083
gene-LOC110095638	37.2871	43.5703	35.3693	18.7685	19.8666	16.5465	34.4252	47.3159	28.7816
gene-LOC110101823	5.41441	5.80724	5.6242	7.34713	7.31915	7.96315	4.08313	4.08818	4.67799
gene-LOC110101820	2.9162	3.24616	1.83027	5.27548	6.73281	4.34871	0.286453	1.37682	0.376268
gene-LOC110097677	82.0093	86.2344	89.3349	51.1095	49.0446	51.7336	45.6754	57.2772	51.585
gene-LOC110097673	13.2671	11.639	14.2538	13.2494	13.3817	12.5838	24.5828	20.3824	25.0565
gene-LOC110097678	1.86197	1.36101	1.13044	2.99623	1.64578	2.93146	0.803575	0.943444	1.49822
gene-LOC110104378	15.050093999999998	13.158	15.879269999999998	22.6613	22.4534	15.493720999999999	24.949523999999997	26.6403	23.5242
gene-LOC110104376	1.7851	0.990702	1.30771	0.99657	1.45107	1.62659	0	0.462314	0.373591
gene-LOC110104377	116.627	112.526	114.419	109.744	113.696	118.76836800000001	192.379	173.686	182.729
gene-LOC110092118	8.50317	11.2391	12.755771000000001	8.980827999999999	8.52457	6.84776	7.53966	7.3478449999999995	3.63186
gene-LOC110097090	0	1.01531	0.953696	2.48354	1.42471	1.67616	0	0.216341	0.171327
gene-LOC110097094	3.96656	3.42084	4.87621	4.32861	6.23215	5.53622	3.04939	1.93158	1.14783
gene-LOC110101255	32.1447	33.6193	31.8758	36.0459	33.6647	33.2455	66.7507	85.9367	66.5596
gene-LOC110110533	7.30687	5.53869	5.66592	1.2728	1.48696	1.61357	2.1957	2.10018	3.30916
gene-LOC110104954	3.58675	3.82308	5.1201	2.9457	5.00188	8.33205	2.867	2.72438	1.49943
gene-LOC110104955	38.5552	37.8158	36.4653	22.3355	30.7568	25.2282	29.2968	29.0725	20.6467
gene-LOC110104956	1.54889	2.61131	2.7697890000000003	7.24331	4.47977	5.3492429999999995	2.64604	1.91205	1.32405
gene-LOC110104957	31.5902	35.9738	32.353	26.3911	24.9397	27.419	20.2957	22.9378	22.5821
gene-LOC110105029	9.55496	7.07689	5.60066	9.999241999999999	8.399818999999999	12.137443000000001	5.3046	6.00546	6.57451
gene-LOC110105027	27.0402	30.7415	24.477	36.5054	39.3921	41.0379	39.2141	49.4832	37.9199
gene-LOC110105020	0.029043	0.324335	0	0.971148	0.662605	1.48005	0.877469	0.917767	1.26626
gene-LOC110099947	7.3496	6.65306	6.44063	2.24779	3.79914	4.42135	0.66109	1.58266	1.54526
gene-LOC110099943	8.43236	7.39988	7.75638	22.6597	24.0118	23.8516	4.9234	5.39802	5.18649
gene-LOC110093635	5.78931	4.86039	4.31386	7.6905	4.94757	4.663092000000001	2.45877	2.7246870000000003	3.24788
gene-LOC110110336	160.65966400000002	156.479	151.11154499999998	103.918	103.135	100.93867900000001	85.5286	79.9773	70.6319
gene-LOC110107373	9.00602	3.84935	4.62808	3.95209	4.309	2.7024	2.14247	1.67948	1.69211
gene-LOC110107374	7.62228	4.76442	4.14881	9.55222	8.40108	11.617016999999999	4.89335	6.12825	10.1142
NewGene_2653	3.72433	4.56191	2.60029	8.56833	7.65486	9.65857	2.79141	6.36201	6.2949
gene-LOC110108061	626.897	832.713	650.785	517.705	728.329	545.211	237.429	339.979	238.981
gene-LOC110108066	0.386945	0.723992	2.21777	0.934102	1.01208	1.64015	0.250051	0.210336	0.165272
NewGene_18693	3.73575	1.72952	1.74594	2.42454	1.10167	0.572016	3.92408	4.07758	4.28032
gene-LOC114580448	275.879	334.192	254.09	344.023	363.677	314.327	178.144	211.47	171.082
gene-LOC110115847	3.14743	4.03109	5.43776	2.72903	4.52879	2.53711	3.24168	1.67628	1.28019
gene-LOC110115849	382.065	408.949	321.128	635.77	694.774	579.205	576.954	677.444	504.541
NewGene_2024	4.69923	2.2496	2.50438	6.069624999999999	7.9412080000000005	8.149344000000001	1.9377250000000001	3.37871	1.94687
gene-LOC110108932	108.337	119.132	97.2193	144.979	157.453	159.044	88.4223	96.3552	77.4766
gene-LOC110108933	8.47312	7.9206579999999995	9.67806	8.1483	7.54814	9.06657	7.25911	4.08901	5.04238
gene-LOC110108938	1.62175	1.73847	1.52529	5.615	3.3492	6.09959	0.796848	1.00354	1.22266
gene-LOC110108939	55.0464	57.6481	44.7289	67.6177	73.3906	53.7033	114.118	125.551	102.718
gene-LOC110093756	2.63636	1.80512	1.94492	2.7103	5.34381	5.69423	0.868023	0.746983	2.25883
gene-LOC110116300	0.745824	0.848642	1.074	1.18885	2.12349	1.69621	0.524951	0.716137	0.86846
gene-LOC110103102	19.0416	24.509	18.266025999999997	19.5585	28.5555	21.7472	25.8448	36.8427	33.8532
NewGene_3852	3.27032	4.65901	2.42752	8.11429	8.70576	5.291	3.81954	4.51875	2.89593
gene-LOC110113870	9.64344	9.692	9.35459	14.9676	14.2135	20.2847	10.5416	9.31452	7.41615
gene-LOC110111653	106.69949100000001	106.881	105.872	65.0428	65.0924	77.2613	118.17503199999999	121.27331699999999	127.379
gene-LOC110111652	1.27617	3.07927	3.10789	5.64464	4.66319	7.95341	4.2513	2.21963	1.53814
gene-LOC110115021	68.2564	39.8761	73.0852	29.1615	31.3753	25.6803	65.5865	38.8291	75.2163
gene-LOC110110012	14.5707	11.8154	9.435820000000001	14.0826	15.2916	18.0027	25.014207000000003	21.5511	23.0544
gene-LOC114580878	0.684692	0.429401	0.494717	1.85594	1.4735	1.39233	0.622151	0.796648	2.54032
gene-LOC110106703	7.02924	6.59178	4.84333	8.04241	7.99736	6.30042	11.2014	10.1537	9.19974
gene-LOC110114770	4.416	4.49	2.48106	7.66082	7.47763	6.97194	5.65709	3.85552	3.08241
gene-LOC110114776	5.75865	3.36279	2.33904	3.85791	4.41929	4.03482	1.9343670000000002	2.51223	1.87697
gene-LOC110093080	3.78518	6.07022	7.00423	8.83707	9.14885	8.41301	7.75634	8.13527	10.0668
gene-LOC110092682	26.0329	33.0372	24.4895	19.1092	19.8494	16.254	27.2744	33.6781	30.8974
gene-LOC110100253	11.3844	9.67664	11.5017	6.68289	6.5495	6.80707	9.07052	8.45393	11.1934
gene-LOC110113099	39.983	34.0732	38.6517	24.6427	21.7375	22.32	25.3638	17.3709	21.585774999999998
gene-LOC110113097	2.33778	1.7588629999999998	1.33465	0.120772	0.8952519999999999	0.622394	0.438773	0.068855	0.075591
gene-LOC110093552	6.79617	6.3971	5.98302	3.68139	3.41816	4.73082	0	0	0.145763
gene-LOC110093559	33.5119	38.1016	37.754	24.1516	25.8622	31.6225	48.8304	52.7802	49.5424
gene-LOC110094687	4.97704	6.83191	5.72252	6.36182	5.64182	4.79894	8.6147	8.32301	8.17758
gene-LOC110094681	1.1066	1.15545	1.0838	0.194385	0.320223	0.688852	1.7591	2.19985	4.40383
gene-LOC110094022	6.94077	6.40624	7.10635	3.56842	5.27694	3.24914	6.13521	5.79897	7.57586
gene-LOC110094025	9.87034	15.1421	14.0689	10.9472	13.3204	10.5141	7.28923	9.87092	3.99306
gene-LOC110094029	21.0757	19.5877	23.2916	14.8822	14.9702	14.9871	24.1204	21.8726	24.233278000000002
gene-LOC110102094	18.3033	22.1224	23.3772	19.8681	15.8803	17.1903	9.70447	15.6425	10.5632
gene-LOC110101616	6.38211	9.40078	8.08352	5.77155	9.62917	8.15719	10.8789	12.6886	11.8419
gene-LOC110101613	62.9522	61.1638	64.3962	39.7382	39.7743	44.3801	52.1592	44.285	47.4812
gene-LOC110112320	4.7135	5.019419999999999	6.96487	3.5616760000000003	2.15708	1.53529	1.75502	1.70976	2.40445
gene-LOC110112321	54.4258	60.1019	45.9984	69.9714	81.4286	69.4667	80.2015	93.4452	84.7045
gene-LOC110112323	10.3214	9.04822	7.99721	5.84868	6.23987	6.10383	12.1319	10.8872	9.3712
NewGene_6348	7.68261	5.93138	7.48642	4.11774	4.11228	2.77145	5.747834000000001	4.74699	5.11169
gene-LOC110104558	76.5635	85.8565	89.1986	54.3816	62.8056	60.8821	84.5522	88.4305	81.1229
gene-LOC110104559	0	0	0	0.855818	0.699341	0.505875	0	0	0
gene-LOC110110840	16.3647	13.8307	17.5288	10.2963	9.34471	11.5829	14.5653	11.215	14.4724
gene-LOC110110846	13.1403	12.3776	10.0158	2.15612	3.18054	3.23274	3.16007	3.09398	2.47475
gene-LOC110105606	112.148	104.084	110.474	58.6844	54.2679	58.346	76.6675	79.4888	87.3513
gene-LOC110105605	6.5827	7.944316000000001	10.7775	11.7307	9.9916	7.34541	13.367688000000001	12.6511	16.0528
gene-LOC110105600	64.7817	54.0733	52.4635	36.2022	35.1215	45.4838	30.7717	25.2849	32.0784
gene-LOC110096467	22.4697	29.075	22.8658	20.4367	28.4635	21.1871	43.0382	38.8643	40.1544
gene-LOC110107768	32.7638	33.2045	31.4911	26.7802	23.1658	22.4927	48.2672	46.0242	42.633
gene-LOC110095842	4.14475	4.88747	6.46123	9.75576	9.43779	8.77308	10.0984	8.27874	8.36752
gene-LOC110096795	77.902	89.3022	69.0034	102.788	111.96	100.477	47.3548	55.082	58.8171
gene-LOC110109601	23.2899	20.225	19.8746	13.7018	12.5598	12.9974	23.0432	24.9884	26.345
gene-LOC110109600	6.25582	4.96507	6.58102	4.71457	3.11565	3.08034	8.19873	6.55803	7.22595
gene-LOC110098979	16.0912	13.3616	16.0663	9.9138	12.2906	14.9303	4.67462	5.16473	7.99273
gene-LOC110098971	2.33338	3.86847	1.22376	3.73288	7.92758	6.75847	6.19826	6.42519	7.28901
gene-LOC110098974	33.1871	21.7321	28.8496	17.1592	21.7724	21.132	13.858854000000001	23.215187999999998	16.2126
gene-LOC110098975	4.05286	2.47382	4.33382	3.55726	2.86702	2.02252	0.579053	1.39083	0.567644
gene-LOC110105186	7.86852	12.3368	14.7005	7.9093	10.4596	13.2152	4.13229	6.81325	4.78493
gene-LOC110111245	16.4428	22.2958	16.7565	14.9191	16.6555	16.3438	7.95239	9.00351	7.77616
gene-LOC110115555	29.9137	34.3327	29.7494	43.1357	55.3112	56.8219	28.8118	46.2439	35.398
gene-LOC110115553	1.85842	2.49099	3.32283	4.8042	4.73978	5.83739	1.78481	2.33427	2.56018
gene-LOC110096395	53.0528	49.2716	61.1757	40.6227	32.5678	41.8069	39.6231	32.8642	33.575
gene-LOC110114201	24.6794	25.8754	28.9156	44.3444	36.592502999999994	34.888	20.3183	19.197912999999996	17.7037
gene-LOC110114207	1.53063	0.823115	0.552763	3.33069	2.58014	4.31268	1.22653	1.03147	1.31939
gene-LOC110114206	35.5877	40.566	47.455	60.1021	66.9704	67.6879	44.4025	40.4654	44.65
gene-LOC110108212	0	0	0	1.02949	1.05003	0.864483	0	0	0
gene-LOC110108215	43.9034	42.5413	46.7329	27.1664	33.7747	28.6641	34.399	31.8578	42.837
gene-LOC110108219	16.5817	13.455	15.2605	9.11117	8.60227	7.46873	9.83872	8.14654	7.76895
gene-LOC110108218	138.999	123.887	140.772	149.649	158.164	167.189	201.30717199999998	207.463	211.056
NewGene_7259	4.55565	2.41963	4.07871	0.436876	1.8503	2.5740920000000003	4.23046	2.9757809999999996	4.17494
gene-LOC110114415	1.26255	1.45886	1.34401	0.756146	1.27418	0.678768	0.469784	0.514813	0.864323
gene-LOC110109168	0.774307	0.465298	0.787188	0.48948	0.19112	0.212349	0.663628	0.63807	1.43594
gene-LOC110112200	0	0.23153	0.275109	0.753954	1.21664	1.59207	0	0.035507	0.14992
gene-LOC110112205	331.38	380.259	326.512	336.795	363.903	318.645	481.161	545.514	449.401
gene-LOC110114987	0	0.148775	0.07237	0.551037	0.915453	1.10097	0.434292	0.20305	0.704947
gene-LOC110114988	3.22854	5.11908	4.49972	5.54745	5.43687	7.42706	2.50296	2.82419	2.37084
gene-LOC110099987	7.46454	5.87651	6.28673	7.28978	8.28396	7.68675	2.72761	3.57382	3.19694
gene-LOC110112978	7.38776	6.00264	7.38153	6.47942	5.00954	5.42438	12.3367	12.848	11.4427
NewGene_4236	3.63033	3.37094	2.59542	1.21152	1.57069	0.277082	1.67509	1.64024	1.74244
gene-LOC110112973	0.816934	0.812395	0.962814	0.255181	0.577762	0.213329	0	0.073575	0.05956
gene-LOC110097201	14.3875	17.2642	16.5797	26.1562	24.1637	26.5091	22.9279	29.3841	23.6587
NewGene_20614	2.59735	1.40884	3.04041	0.828461	0.7283930000000001	0.992212	1.4024830000000001	2.15716	1.2602429999999998
gene-LOC110110199	23.7859	23.9564	25.4435	37.4074	33.9918	35.464	37.3432	37.7839	33.9913
gene-LOC110110221	2.15265	1.96562	1.6694	9.96419	5.87926	3.60117	18.5038	21.442	17.6854
gene-LOC110092528	67.9105	64.192	60.656	70.9789	83.1402	72.6324	12.2795	16.9037	10.3045
gene-LOC110092526	12.1893	10.586	8.52491	8.16011	9.98419	9.08793	4.3454	8.07413	6.55772
gene-LOC110092521	14.8864	13.5534	13.6285	11.1767	10.7057	11.9887	8.99518	8.75346	9.42627
gene-LOC110103936	1.46948	1.92425	2.24575	3.86703	4.01537	5.14917	1.71738	1.34399	2.00949
gene-LOC110103933	99.88151099999999	98.6124	95.3397	70.9742	81.2011	87.0756	122.06715700000001	121.747	121.85404199999999
gene-LOC110103932	50.2341	52.1249	47.7978	34.8047	34.2532	32.667	28.1457	28.2721	25.8339
gene-LOC110113751	18.0681	32.8467	24.5153	28.5125	36.0555	32.9044	41.8322	52.6628	44.144
gene-LOC110097978	2.65907	3.46801	3.41575	6.54941	4.13389	6.883	1.87717	3.25003	2.98235
gene-LOC110107105	122.459	111.914	119.284	73.1134	65.4462	81.0075	64.8682	57.706	66.4269
gene-LOC110099537	8.63973	10.8459	11.846	27.113	28.2717	22.2471	16.6067	15.9701	12.4756
gene-LOC110100774	0.077321	0.366326	0.164609	0.63944	1.02961	0.984009	4.23643	6.52429	3.54338
gene-LOC110100770	9.35651	12.8455	9.461	15.6411	18.4858	13.6211	16.2567	19.2805	18.7751
gene-LOC110100771	13.8524	12.8441	14.034	9.56035	8.76919	9.66175	11.4785	11.0599	13.4691
gene-LOC110102689	0.304007	0.946337	1.27256	3.40187	1.74924	2.66397	0.550837	0.361069	0.44185
gene-LOC110101795	1.89468	1.70853	1.22036	2.09534	2.32652	2.33194	4.71809	2.98468	3.65224
gene-LOC110101423	59.9736	53.7901	47.8052	35.5778	45.0015	44.1432	59.8961	77.5405	73.2063
gene-LOC110101421	8.01434	11.0457	8.28252	18.6669	23.665	20.8768	21.0868	23.593	21.2559
gene-LOC110103156	39.5914	42.6884	38.1442	33.2646	29.8384	28.5428	21.1468	24.9178	24.3409
gene-LOC110103152	7.0709	7.05285	10.5244	4.23395	5.75	3.91558	13.4599	10.8982	14.4032
NewGene_8214	0.31139	0.417401	0	27.6107	39.9636	22.2691	0.768919	0.97789	1.0652
gene-LOC110107482	7.6638	10.1095	8.48317	9.13947	15.7967	10.4144	2.89926	8.04631	3.48499
gene-LOC110107486	5.26185	8.0741	7.171	7.33045	9.31961	3.40753	1.19228	3.55244	3.06758
gene-LOC110107489	5.80593	2.66472	2.3187	1.10073	2.7765	1.53002	1.11265	1.33612	0.579867
gene-LOC110105415	14.4521	10.7727	10.2299	8.64228	9.13662	9.41307	13.7361	11.345	17.5258
gene-LOC110113458	4.69703	4.04666	5.7957	2.06704	2.8701	3.85593	3.21863	1.91943	2.69887
gene-LOC110108769	7.82031	10.4431	6.94337	3.1187	2.90161	5.07135	4.4751	4.12363	3.68611
gene-LOC110108762	6.06835	4.88661	4.6844	11.4809	9.59792	6.86789	2.26553	2.68665	1.88904
gene-LOC110108760	12.6851	14.265	14.0889	5.49585	5.38082	3.57801	0.579988	0.508618	0.756892
gene-LOC110108766	56.40640500000001	57.3311	55.1691	90.83135899999999	98.9653	80.5673	78.19976700000001	95.2704	60.8171
NewGene_17574	0.372616	0.089506	0	0.451744	0.485272	0.241277	0.620032	0.720173	1.32367
NewGene_17573	0	0.04144	0.281432	0.179501	0.743552	0.246897	1.10948	0.903711	2.04726
gene-LOC110106932	138.999	136.085	137.421	166.473	172.166	158.061	229.653	239.821	199.846
gene-LOC110093190	1.0909	1.17611	1.55884	3.00557	2.00612	2.53903	3.42745	1.95963	2.28363
gene-LOC110109418	0	0.168564	0.311497	0.056498	0.130145	0.144619	0.499167	0.370222	0.849596
gene-LOC114579197	0.409134	0.08265	0.126514	0.548759	0.412991	1.42748	0	0.166989	0.099169
gene-LOC110116421	0	0.057025	0.0478	0.548117	0.347538	0.552428	0	0.031887	0
gene-LOC110106241	0	1.25897	1.02814	2.43344	2.49047	3.01756	0.489283	1.09455	1.16735
gene-LOC110116079	18.9741	19.1421	17.4006	23.1301	23.4986	21.4011	11.2439	14.6604	12.5828
NewGene_7875	4.67072	4.58048	3.55105	6.68966	4.62162	7.34976	6.6072809999999995	5.5739	5.73103
gene-LOC110114152	25.5727	25.0022	26.2064	33.7217	31.1007	28.8948	55.4361	67.0133	59.3533
gene-LOC110114506	2.76452	1.26635	1.73817	1.58197	1.65978	1.65216	3.38303	3.99931	4.1206
gene-LOC110114507	1.2109	1.07434	0.911878	0.848058	0.962958	1.10749	1.76893	1.80572	3.35173
gene-LOC110114505	2.68345	1.7883090000000001	1.62148	4.707503999999999	3.08475	2.77622	4.5762290000000005	2.77345	3.90503
gene-LOC110114502	74.6489	79.77899099999999	84.0336	65.52457199999999	75.1451	63.3565	102.727	126.052	98.16457299999999
gene-LOC110099737	0.207696	0.40165	0.846646	2.10236	3.10107	3.23332	0.467581	0.308461	0.585007
gene-LOC110099731	4.54434	3.97703	4.12972	7.58233	8.53663	9.01151	5.70511	5.76145	5.4398
gene-LOC110099730	2.37515	3.32531	4.8302830000000005	5.00898	5.6099	5.6449	6.08742	7.3066510000000005	5.43117
gene-LOC110099738	4.21315	6.54	6.27919	6.28166	7.48371	8.93169	11.4418	10.7826	14.0259
gene-LOC110094278	10.078	8.31213	9.62671	5.49699	6.16355	4.37402	6.59321	8.26103	6.79672
gene-LOC110108406	0.754146	1.13651	0.439818	1.75509	1.69085	2.0739	0.890987	1.19269	0.91484
gene-LOC110108404	4.79843	9.33214	10.2305	3.28073	4.88879	2.55708	2.16482	3.21477	2.4431
gene-LOC110094275	14.1403	13.9686	18.3381	7.82585	9.10712	8.44537	7.96915	11.6611	11.0448
gene-LOC110102445	6.0116	7.59088	4.92002	8.5291	8.66365	8.09659	4.52919	4.46216	2.92496
gene-LOC110113366	46.0369	55.1869	47.9871	34.2672	27.4137	27.8831	36.3758	38.6651	39.1775
gene-LOC110113943	12.8002	11.05	11.2722	13.62	13.4167	17.2905	7.26687	7.5385	8.24078
gene-LOC110113941	6.98574	7.68397	7.75856	8.68317	11.4683	17.1728	11.4041	12.5867	11.5365
NewGene_5358	9.174126000000001	5.925536999999999	10.1528	5.42783	3.43594	4.898759999999999	3.79463	1.9718239999999998	3.8833409999999997
gene-LOC110096366	16.9622	15.7329	11.7309	13.952	13.2417	15.89	7.08109	5.62795	3.24839
gene-LOC110102944	1.23708	1.41629	1.39512	0.352053	0.644745	2.498	0.25029	0.156755	0
gene-LOC110097018	16.024	21.0549	17.5778	3.86906	6.25226	4.93745	5.02681	5.97181	5.66274
gene-LOC110097013	23.5008	23.4764	22.545741999999997	19.3922	15.9402	19.5912	15.0084	12.569882999999999	13.787270000000001
gene-LOC110097015	174.671	218.699	189.477	59.8551	73.1458	73.2576	61.8008	86.6944	71.8651
gene-LOC110092193	25.9583	28.155	21.4833	35.2261	32.6473	32.6816	69.65	59.3569	56.0482
NewGene_8932	4.46762	3.2975	4.75231	1.31567	1.69412	1.55869	3.69799	3.17241	5.25678
gene-LOC110100950	2.13997	3.8802	3.28226	3.18619	3.46677	3.40826	1.85397	1.31617	0.377063
gene-LOC110100952	2.03714	1.46999	0.735051	0	0.398089	0	0.58232	0.407534	0.408431
gene-LOC110115615	8.74838	10.1542	9.99668	16.3541	13.0808	11.101	6.77193	8.92015	9.8998
gene-LOC110093243	59.336	67.8698	54.7027	95.9371	100.672	86.3541	47.3311	46.1876	35.9189
gene-LOC110092525	0.717261	0.387083	0	1.1564	1.76756	1.17531	0.231354	0.516518	0.354019
gene-LOC110110228	13.1782	15.6099	16.1004	20.685	15.6152	19.0868	20.3794	21.3645	28.2389
gene-LOC110100637	0	0.221819	0	2.05412	4.36641	3.89527	0	0.216963	0.526713
gene-LOC110110480	6.50371	7.39344	6.52599	5.72525	7.00567	7.35516	9.83697	11.0517	14.0256
gene-LOC110102167	11.9181	11.1511	10.6889	15.465	13.911	16.4433	9.76441	8.8353	10.4469
gene-LOC110102164	6.66741	5.93399	5.67804	4.42313	3.84128	3.10243	6.32654	6.13008	7.62595
gene-LOC110102160	14.993	13.9679	13.9207	9.39224	9.23038	13.5044	14.3745	14.6978	18.0412
gene-LOC110101707	107.309	90.4213	92.7978	36.9997	41.5537	44.483	115.095	104.582	121.148
gene-LOC110101705	3.46897	5.80007	5.04276	6.00792	7.89852	9.15232	5.60609	6.27072	5.83796
gene-LOC110096143	1.44327	1.734	2.91938	0.949629	1.55661	1.74931	0.623404	0.620685	0.433831
gene-LOC110104646	32.2047	33.980906000000004	34.4032	49.0137	53.915409000000004	54.7299	53.6012	52.0989	55.864943999999994
NewGene_15542	4.1791789999999995	4.59773	5.88097	6.5754	9.74538	9.183005999999999	9.26694	5.2824	8.11149
gene-LOC110109333	11.7275	9.64931	9.23262	9.05081	9.49547	8.14287	7.15481	5.96762	5.72124
gene-LOC110109331	3.06242	3.73172	3.19011	1.06308	2.17071	0.787521	1.56113	1.38666	2.04758
gene-LOC110115801	0	0.078611	0	3.60598	4.16706	7.15294	0	0.117329	0
gene-LOC110096006	0.495934	0.141165	0.15239	0.970445	1.53326	1.05368	0	0.122795	0.11965
gene-LOC110107695	10.9374	8.493212999999999	12.784362000000002	7.60106	6.20273	5.27239	9.55641	4.7607029999999995	3.65971
[truncated: 2,731 more rows]
