# Supplementary material for: Widely targeted metabolomic and transcriptomic analyses of the effects of blue polarized light and ordinary light on Dendrobium officinale
Source: Front Plant Sci. 2026 Feb 24;17:1717555. doi: 10.3389/fpls.2026.1717555 (PMC12971688; doi:10.3389/fpls.2026.1717555)
Supplement: Supplementary file 1 [file DataSheet1.zip › Supplemental information/Table S7.xlsx]

## Sheet: Sheet1
Table S7. The Ct mean of DEGs in D. officinale under different light treatments
Light treatment	4CL	F5H	CHS	F3H	CYP75B1	DFR	PGT1	ANS	I2’H	Actin
	Ct Mean	Ct Mean	Ct Mean	Ct Mean	Ct Mean	Ct Mean	Ct Mean	Ct Mean	Ct Mean	Ct Mean
W1	19.25	23.75	26.96	27.85	28.25	27.56	30.05	25.46	26.53	25.025
W2	19.21	23.52	26.85	27.97	28.24	27.51	30.11	25.43	26.42	25.06
W3	19.36	23.7	26.76	27.95	28.33	27.35	30.2	25.37	26.51	25.13
B1	21.31	23.51	25.14	26.34	27.47	26.83	29.53	24.61	28.46	24.99
B2	21.43	23.46	25.31	26.28	27.34	26.89	29.51	24.57	28.59	24.93
B3	21.45	23.35	25.24	26.1	27.35	26.82	29.68	24.69	28.43	24.96
BP1	21.38	20.11	22.54	22.52	22.17	24.19	25.13	22.57	27.59	24.87
BP2	21.35	20.16	22.66	22.43	22.19	24.3	25.09	22.53	27.55	24.77
BP3	21.25	20.13	22.64	22.51	22.13	24.26	25.1	22.52	27.43	24.917
