# Supplementary material for: Widely targeted metabolomic and transcriptomic analyses of the effects of blue polarized light and ordinary light on Dendrobium officinale
Source: Front Plant Sci. 2026 Feb 24;17:1717555. doi: 10.3389/fpls.2026.1717555 (PMC12971688; doi:10.3389/fpls.2026.1717555)
Supplement: Supplementary file 1 [file DataSheet1.zip › Supplemental information/Table S8.xlsx]

## Sheet: Sheet1
Table S11 The relative expression of DEGs in D. officinaleunder different light treatments
Light treatment	4CL		F5H		CHS		F3H		CYP75B1		DFR		PGT1		ANS		I2’H
	Relative expression	SD	Relative expression	SD	Relative expression	SD	Relative expression	SD	Relative expression	SD	Relative expression	SD	Relative expression	SD	Relative expression	SD	Relative expression	SD
W	14.9929	0.469767	2.02942	0.185638	0.271813	0.0287776	2.86775	0.0995152	1.55271	0.0242438	2.51616	0.290176	1.63254	0.0255343	0.379883	0.0264072	20.2766	1.08782
B	8.15139	0.582519	5.78134	0.317626	1.22927	0.0986906	3.78628	0.325521	7.34204	0.238639	5.4112	0.238299	9.07172	0.584934	1.06397	0.0427608	19.1872	1.42556
BP	5.34486	0.479136	6.85277	0.444774	1.74949	0.136659	7.34097	0.185108	9.0808	0.650092	12.07	0.941464	10.6893	0.510175	2.89211	0.159745	2.00685	0.198921
